# Supplementary material for: Large-scale epidemiology of opisthorchiasis in 21 provinces in Thailand based on diagnosis by fecal egg examination and urine antigen assay and analysis of risk factors for infection
Source: PLoS Negl Trop Dis. 2025 Jul 16;19(7):e0013095. doi: 10.1371/journal.pntd.0013095 (PMC12313068; doi:10.1371/journal.pntd.0013095)
Supplement: S1 Data — (XLSX) [file pntd.0013095.s005.xlsx]

## Sheet: Figure 2
Site/Province	Code	No. Examined	ELISA		FECT
			No. positive	%	No. positive	%
Sa Kaeo	SKW	161	115	71.4	6	3.7
Nakhon Ratchasima	NMA	873	402	46	116	13.3
Buri Ram	BRM	876	474	54.1	193	22
Surin	SRN	880	624	70.9	91	10.3
Si Sa Ket	SSK	618	420	67.96	86	13.92
Ubon Ratchathani	UBN	921	335	36.4	32	3.5
Yasothon	YST	879	451	51.3	123	13.99
Chaiyaphum	CPM	964	602	62.4	60	6.2
Nong Bua Lam Phu	NBP	696	380	54.6	17	2.4
Khon Kaen	KKN	875	195	22.28	64	7.31
Loei	LEI	855	373	43.6	23	2.7
Bueng Kan	BKN	762	356	46.7	45	5.9
Nong Khai	NKI	902	454	50.3	69	7.6
Maha Sarakham	MKM	804	402	50	129	16
Kalasin	KSN	1371	670	48.8694	414	30.1969
Sakon Nakhon	SNK	789	417	52.9	228	28.9
Nakhon Phanom	NPM	785	358	45.6	191	24.3
Chiang Mai	CMI	670	425	63.4	10	1.5
Phayao	PYO	839	318	37.9	44	5.2
Roi Et	RET	1761	965	54.7984	220	12.4929
Udon Thani	UDN	781	453	58	51	6.5
	Total	18062	9189	50.8748	2212	12.2467

## Sheet: Figure 3
Age group	% Prevalence
	ELISA (Male)	ELISA (Female)	FECT (Male)	FECT (Female)
≤ 20	51.24	47.71	7.07	5.56
21-30	50.59	42.74	12.25	6.03
31-40	55.99	45.43	11.7	8.26
41-50	58.84	49.6	14.12	10.56
51-60	58.04	47.35	15.24	11.05
61-70	52.59	44.65	16.77	12.42
> 70	49.87	43.67	16.62	10.97

## Sheet: Figure 4&5
	EPG in Male [log10(EPG+1)]								EPG in Female [log10(EPG+1)]
Age	≤ 20	21-30	31-40	41-50	51-60	61-70	> 70		≤ 20	21-30	31-40	41-50	51-60	61-70	> 70
Mean	0.08747	0.1785	0.1365	0.1667	0.1863	0.207	0.2074		0.06836	0.07829	0.09473	0.1317	0.1373	0.1521	0.1204
SD	0.3581	0.5248	0.4166	0.4582	0.4916	0.5207	0.5104		0.3143	0.3434	0.3532	0.4304	0.4359	0.4601	0.3808
SE	0.02129	0.03299	0.01555	0.01018	0.01035	0.0131	0.02622		0.01797	0.01797	0.009956	0.007906	0.007813	0.01046	0.01749
	Antigen concentration in Male [log10(Ag+1)]								Antigen concentration in Female [log10(Ag+1)]
Age	≤ 20	21-30	31-40	41-50	51-60	61-70	> 70		≤ 20	21-30	31-40	41-50	51-60	61-70	> 70
Mean	1.416	1.422	1.455	1.48	1.472	1.417	1.407		1.409	1.348	1.379	1.393	1.393	1.362	1.363
SD	0.368	0.4078	0.4251	0.4219	0.4166	0.3758	0.3831		0.4196	0.3489	0.3957	0.3708	0.3903	0.3593	0.381
SE	0.02188	0.02564	0.01587	0.009374	0.00877	0.009455	0.01968		0.02398	0.01826	0.01115	0.00681	0.006995	0.008171	0.0175
				0	0	0					0	0	0	0
				0	0.477121	0					0.67711	0	0	0
				0	0	0					0	1.90533	0	2.50582
				0	0	0					0	0	0	0
				0	0	1.79957					0.9651	0	1.08419	0
				0	0	0					0	0	0	0
				0	0.769722	0					0	0	0	2.14265
				0	0	0.845843					0	0	0	0
				0	0	0.30103					0	0	0	0
				0	0	0.586531					0	0	0	1.94812
				0	0	0					0	0	0	0
				0	0	2.15417					0	0	0	0
				0	0	0					0	0	0	0
				0	0	0.409323					0	0	0	1.53694
				0	0	0					0	0	0	0
				0	0	0					1.14468	0	0	0
				0	0	0					0	0	0	0
				0	0	0					0	0	0	0
				0	0	0					0	0	0	0
				0	0	0.477121					0	0	0	0
				0	0	0					0	0	0	0
				0	0	0					0.794577	0	0	0
				0	0	0					0	0	0	0
				0	0	0					0	0	0	0
				0	0	0					0	0	0	0
				0	0	1.25606					0	1.04578	0	0
				0	0	1.69361					0	0	0	0
				0	1.88101	0					1.19543	0	0	0
				0	0	1.7081					0	0	0	0
				0	0	0					0	0	0	0
				0	0	0					0	0	0	0
				0	0	0					0.414973	0	0	0
				0	0	0					0	1.2162	0	0
				0.858057	0	1.68681					0	0	0	0
				0	0	0					1.03864	0	0	0
				0	0	2.40023					0.477121	0	0	0
				0	0	2.62626					0	0	0	0
				0	0	1.75724					0	0	0	0
				0	0	1.2297					0	0	0	0
				0	0	0.925727					0	0	0.930763	0
				0	0	1.40659					0	0	0.788489	0
				0	0	0					0	0	0	0
				0	1.48304	1.66456					0	0	0	0
				0	0	1.1636					0	0	0	0
				0	1.49136	0					1.92805	0	0	0
				0	0	0					0	0	0.871443	0
				0	0	2.15717					0	0	0	0
				0	0	2.11979					0	0	0	0
				1.6692	0	0.951551					0	0	0	0
				0	0	0					0	0	1.1758	0
				0	0	0					0	0	0	0
				0	0	0					0	0.477121	0	0
				0	0	1.41954					0	0	0	0
				0	0	0					0.91966	0	0	0
				0	0	0					0.873263	0	0	0
				0	0	0.872951					1.37233	0	0	0
				0	0	1.4119					0	0	0	0
				0	0	0.862425					0	0	0	0
				1.21307	0	0					2.0197	0	0	0
				0	0	0					0.592782	0	0	0
				0	0	1.12922					0	1.42525	0	0
				0	0	0					1.26106	0	0	0
				0	0	0					0	0	0	0
				0	0	0					0.477121	0	0	0
				0	0	0.90309					0	0	0	0
				0	0	0					0	0	0	0
				0	0	0					0.69075	0	0	0
				0	0	0					0	0	0	0
				0	0	0					1.27424	0	0	0
				0	0	0					0.643473	0	0	0
				0	0	0					1.86349	0	0	0
				0	0	0					0	0	0	0
				0	0	0					0	0	0	0
				0	0	0					0	0	0	0
				0	0	1.08338					0	0	0	0
				0	0	0					2.82163	0	0	0
				0.997166	0	0					0.676694	0	0	0
				0	0	0.998343					0	0	0	0
				0	0	0					1.39938	0	0	0
				0.663098	0	0					0	0	0	0
				0	0	0					0	0	0	0
				0	0	0					0	0	0	0
				0	0	0					1.07606	0	0	0
				0	0	0.592412					1.738	0	0	0
				0	0	0					0	0	0	0
				0	0	0					0	0	0	0
				1.92783	0	0					0	0	0	0
				0	0	0.535449					1.38277	0	0	0
				0	0	0.8973					0	0	0	0
				0	0	0					0	0	0	0
				0	0	0					0	0	0	0
				0	0	0					0	0	0	0
				0	0	0					0	0	0	0
				0	0	0					0	0	0	0
				0	0	0					0	0	0.631503	0
				0	0	0					0	0	0	0
				0	0	0.945933					0	0	0	0
				0	0	0					0	0	0	0
				0	0	0.30103					0	0.760877	0	0
				0	0	0					0	0	0	0
				0	0	0.876892					0	0	0	0
				0	0	0					0	0	0	0
				0	0	0					0.728561	0	0	0
				0	0	0					0	0	0	0
				0	0	0					2.27693	0	1.45073	0
				0	0	0					0	0	0	0
				0	0	0					1.37932	0	0	0
				0	0	0					0	0	0	0
				0	0	0					0	0	0	0
				0	0	0					0	0	0	0
				0	0.688061	0					0	0	0	0
				0	0	0					0	0	0	1.03637
				0	0	0					0.887496	0	0	0
				0	0	0					0	0	0	0
				0	0	0					0	0	0	0
				0	0	0					0	0	0	0
				0	0	0					0	0	0	0
				0	0	0					0	0	0	0
				0	0	0					0	0	0	0
				0	0	0					0	0	0	0
				0	0	0					0	0	0	0
				0	0	0					0	0	0	0.976295
				0	0.479923	0					0	0	0	0
				0	0	0					0	0	0	0
				0	0	0					0	0	0	0
				0	0	0.857104					0	0	0	0
				0	0	0					0	0	0	0
				0	0	0					0	0	0	0
				0	1.60792	0					0	0	0	1.0516
				0	0	1.00579					0	0	0	0
				0	0	0					0	0	0	0
				0	0	3.17354					0	0	0	0
				0	0	0					0	0	0	0.833758
				0	0	1.19885					0	0	0	0
				0	0	2.04532					0	0	0	0
				0	0	0					0	0	0	0
				0	0	0					0	0	0	0
				0	0	0					0	0	0	0
				0	0	2.02938					0	0	0	0
				0	0	0					0	0	0	0
				0	0	0					0	0	0	0
				0	0	1.92131					0	0	0	0
				0	0	0					0	1.05841	0	1.3181
				0	0	1.79732					0	0	0	0
				0	0	0					0	0	0	0
				0	0	1.70193					0	0	0	0
				0	0	0					0	0	0	0
				0	0	0					0	0	0	0
				0	0	0					0	0	0	0
				0	0	1.24483					0	0	0	0
				0	0	2.55096					0	0	0	0
				0	0	0					0	0	0	0
				0	0	0					0	0	0	0
				0	0	1.33227					0	0	0	0
				0.831911	0	1.6885					0	0	0	0
				0	0	0					0	0	0	0
				0	0	0					0	0	0	0
				0	0	2.00242					0	0	0	0
				0	0	1.90393					0	0	0	0
				0	0	0					0	0	0	0
				0	0	0					0	0	0	0
				0	0	0					0	0	0	0
				0	0	0					0	0	0	0
				0	0	0					0	0	0	0
				0	1.18622	0					0	0	0	0
				0	0	1.69124					0	0	0	0
				0	0	1.97551					0.431572	0	0	0.650377
				0	1.90889	1.18274					0	0	0	0
				0	0	0					0	0	0	0
				0	0	0					0	0	0	0
				0	0	1.43974					0	0	0	0
				0	0	1.55901					0	0	0	0
				0	0	2.24396					0	0	0	0
				0	1.18778	1.58945					0	0	0	0
				0	0	0.640023					0	0	0	0
				0	0	0					0	0	0	0
				0	0	0					0	0	0	0
				0	0	0					0	0	0	0
				0	1.97324	0					0	0	0	0
				0	0	0					0	0	0	0
				0	0	0					0	0	0	0
				0	0	0					0	0	0	0
				1.33152	0	0					0	0	0	0
				0.813895	0	1.27161					0	0	0	0
				0	0	0					0	0	0	0
				0	0	0					0	0	0	0
				0	0	0					0	0	0	0
				0	0	1.49996					0	0	0	0
				0	0	0					0	0.493459	0	0
				0	0	0					0	0	0	0
				0	0	0					0	0	0	0
				0	0	0					0	0	0	0
				0	0	0					0	0	0	0
				0	0	0					0.454673	0	0	0
				0	1.30385	0					0.837446	0	0	0
				0	0	0					0	0	0	0
				0	0	0					0	0	0	0
				0	0	0					0	0	0	0
				0	0	0					0	0	0	0
				0	0	1.61321					0	0	0	0
				0	0	0					0	0	0	0
				0	0	1.15502					0	0	0	0
				0	0	0.51663					0	0	0	0
				0	0	0					0	0	0	0
				0	0	0					0.572425	0	0	0
				0	0	0					0	0	0	0
				0	0	0.536555					0	0	0	0
				0	0	0					0	0	0	0
				0	0	0					0	0	0	0
				0	0	0					0	0	0	0
				0	0	0					0	0	0	0
				0	0	0					0	0	0	0
				0	0	1.00345					0	0	0	0
				0	0	0					0	0	0	0
				0	0	0					0	0	0	0
				0	0	0.477121					0	0	0	0
				0	0	0					0	0	0	0
				0	0	0					0	0	0	0
				0	0	0.537601					0	0	0	0
				0	0	1.17614					0	0	0	0
				0	0	0.86706					0	0	0	0
				0	0	0					0	0	0	0
				0	0	0					0	0	0	0
				0	0	1.26331					0	0	0	0
				0	0	0					0	0	0	1.55662
				0	0	0					0.477121	0	0	0
				0.407588	0	0					0	0	0	0
				0	0	0.5556					0	0	0	0
				0	1.39246	0.537848					0	0	0	0
				0	0	0.720159					0	0	0	0
				0	0	0					0	0	0	0
				0	0	0					0	0	0	0
				0	0	0					0	0	0	0
				0	0	0					0	0	0	0
				0	0	0.981482					0	0	0	0
				0	0	0					0	0	0	0
				0	0	0					0	0	0	0
				0	0.990836	0					0	0	0	0
				0.30103	0	1.12385					0	0	0	0
				0	0	0.49945					0.54778	0	0	0
				0	0	0					2.52372	0	0	0
				0	0	0					0	0	1.42164	0
				0	0	0					0	0.477121	0	0
				0.404065	0	0					0	0	0	0
				0	1.20412	0					0	0	0	0
				0	0	0.938221					0	0	0	0
				0	0	0					0	0	0	0
				0	1.0569	2.99693					0	0	0	0
				0	0	0.755405					0	0	0	0
				0	0	0					0	0	0	0
				0	0	0					0	0	0	0
				0	0	0.809199					0	0	0	0
				0	0	0					0	0	0	0
				0	0	1.10589					0	0	0	0
				0	0	0					0	1.19211	0	0
				0	0.969076	0.638586					0	0	0	0.468745
				0	0	0					0	0	0	0
				0	0	2.29535					0	0	0	0
				0	0	0					0	0	0	0
				1.77785	0	0.945571					0	0	0	0
				0	0	0					0	0	0	0
				0	0	0					0	0	0	0.566528
				2.11906	0	1.36306					0	0	0	0
				0	0	0					0	0	0	0
				0	0	0					0	0	0	1.77277
				0	0	0					0	0	0	0
				0.417015	0	0					0	0	0	0
				0.618007	0	0					0	0	0	0
				0	0	2.43523					0	0	0	0
				0.759975	0	0					0	0	0	0
				0	0	0					0	0	0	0
				0	0	2.30895					0	0	0	0
				0	0	1.33461					0	0	0	0
				0	0	0					0	0	0	0
				0	0	0.701598					0	0	0	0
				0	0	0					0	0	0	0
				2.10287	0	1.38275					0	0	0	0
				0.810534	0	1.54555					0	0	0	0
				0	1.80628	0.477121					0	0	0	0
				0	0	0					0	0	0	0
				1.03738	0	0					0.610669	0	0	0
				0.748188	0	0					0	0	0	0.477121
				0	0	0					0	0	0	0
				0	0.30103	0					0	0	0	0
				0	0	0					0	0	0	0
				0	0	0					0	0	0	0
				0	0	0					0	0	0	0
				0	0	1.5934					0	0	0	1.64344
				0	0	2.14424					0	0	0	0
				1.49213	0	0					0	0	0	0
				0	0	0					0	0	0	0
				0	0	0					0	0	0	2.46764
				0	0	0					0	0	0	0
				0	0	1.39445					0.673074	0	0	0
				0	0	2.53774					0	0	0	0
				0	0	0					0	0	0	0.549593
				0	0	0					0	0	0	0
				0	0	1.13107					0	0	0	0
				0	0	0					0	0	0	0.516285
				0	0	1.90437					0	0	0	0
				0	0	0.723607					0	0	0	0
				0	0	1.31922					0	0	0	0
				0	0	1.38803					0	0	0	0
				0	0	0					0	0	0	0
				0	0.845471	0					0	0	0	0
				0	0	0.767814					0	0	0	0.937824
				0	0	1.93749					0	0	0	0
				0	0	1.50551					0	0	0	2.64326
				1.19906	0	0					0	0	0	1.46742
				0	0	0					0	0	0	0.477121
				0	0	0					0	0	0	0
				0	0	0					0	0	0	0.803466
				1.38482	0	0					0	0	0	0
				0	0	0					0	0	0	0
				0	0.508297	0					0	0	0	0
				0	0	0.85477					0	0	0	0
				0.935021	0	0					0	0	0	0
				1.78168	0	0					0	0	0	0
				0.728324	1.46248	1.03903					0	0	0	0
				2.44091	1.33774	0					0	0	0	0
				0	0	0.473195					0	0	0	0
				0	0	0					0	0	0	1.99165
				0	0	0					0	0	0.47662	1.95166
				1.32905	0	0					0	0	0	0
				0	0	0					0	0	0	0
				0	1.40667	1.77179					0	0	0	0
				0	0	0					0	0	0	1.43064
				1.19407	0	0					0	0	0	0.656881
				0	0	0.839119					0	0	0	2.08827
				0.787333	0	0					0	0	0	0
				0.739033	0	0					0	0	0	0.564096
				0.688507	0	0.622087					0	0	0	0.710849
				0	0	0					0	0	0	0
				0.863473	0	0					0	0	0	0.904783
				0	0	0.74285					0	0	0	0
				0	0.5969	0					0	0	0	0.990665
				0	0	0					0	0	0	0
				0.641313	0	0					0	0	1.06427	0
				0	0.974918	0					0	0	0	0
				0	0	1.30385						0	0	1.29738
				0	0	0						0	0	1.30255
				1.35551	0	0						0	0	0
				0.907246	0	0.477121						0	0	1.62296
				0	0	0						0	0	0.701202
				0	0	0						0	0	1.72437
				0	1.48906	0						0	0	0
				0	0	0						0	0	0
				0.817747	1.36785	0.609901						0	0	0
				0	0	0						0	0	0
				0	0	0.80561						0	0	0
				0	0	0						0	0	0
				0	0.665573	0						0	0	0
				0	0	0						0	0	0
				0	0	0						0	0	0
				0	0.555356	0						0	0	0
				0	1.72855	0						0	0	0
				0	0	0						1.81635	0	0
				0	1.12146	0						0	2.07162	0
				0	0	0						0	1.88912	0
				0	0	0						0	0	0
				0	0	0.30103						0	0	0
				0	0	0						0	0	0
				0	0.471048	0.30103						0	0	0
				0	0	0						0	0	0
				0	0	0						0	0	0
				2.04996	0	0						0	0	0
				0	0	0						0	0	0
				0	0	0						0.951725	0	0
				0	1.8731	0						0	0	0.523013
				0	1.59704	0						0	0	0
				0	0	0						0	0	1.01277
				1.89102	0	0.30103						0	0	0
				1.07049	1.44422	0						2.01023	0	0
				0	0	0						0	0	0
				0	0	0						0	0	0
				0	0	0						0	0	0
				0.477121	0	0						0	0	0
				0	0	0						0	0	0
				0	1.19376	0						0	1.35577	0
				0	0	0						1.35804	0	0
				0	0	0						0	0	0
				0	0	0						0	0	0
				0	1.21937	0						0	0	0
				1.01029	1.57796	0						0	0	0
				0	0.72778	0						0	0	0
				0	0.555926	0						0	0	0
				0	0	0						0	0	0
				1.64714	0	0						0	0	0
				0	0.477121	0						0	0	0
				0	0.433599	0						0	0	0
				1.38288	0	0						0	0	0
				0	0	0						0	0	0
				0	0	0						0	0	0
				0	0	0						0	0	1.47228
				0	1.41407	0						0	0	0
				0	0	0						0	0	0.797988
				0	0	0						0	0	0.97274
				0	0	0						1.04511	0	0
				0	2.56998	0						0	0	0
				0	0.793925	0						0	0	0
				0	0.641749	0						0	0	0
				0	0.503055	0						0	0	0
				0	0	0						0	0	0
				0	0	0						0	0	0
				0	0	0						0	0.886664	0
				0	0	0						0	0	0
				0	0	0						0	0	0
				0	0	0						0	0	0
				2.95821	0	0						0	0	0
				1.24801	0	0						0	0	0
				0	0	0						0	0	0
				0	0.738591	0						0	0	0
				0	1.04953	0						0	0	0
				0	1.09537	0						0	0	0
				0	0	0						0	0	0
				0	0	0						0	0	0
				0	1.72168	0						0	0	0
				0	0	0						0	0	0
				0	0	0						0	0	0
				1.77452	0	0						0	0	0
				2.33868	1.17722	0						0	0	1.32697
				0	1.94919	0						0	0	2.12715
				0	2.12266	0						0	0	0
				1.93247	0	0						0	1.07271	0
				0	0	0						0	0	0.887542
				0.483486	1.4758	0						0	0	0
				1.96401	0.818508	0						0	1.96906	0
				0	0	0						0	1.56463	1.69661
				0	0	0						0	0	0
				1.21378	0	0						0	0	1.14398
				0	0	0						0	0	0
				0	0	0						0	1.57385	0
				0	0	0						0	0	0
				0	0	0						0	0	3.01874
				0	0	0						0	0	2.02412
				1.47545	1.16552	0						0	0	0
				0	0	0						0	0	2.51983
				1.95316	0	0						0	0	0
				0.94143	0	0						0	0	0
				1.52591	0	0						0	0	0
				1.99354	0	0						0	0	2.86418
				1.90321	0	0						0	0	1.22236
				0	2.15399	0						0	0	2.52664
				1.68944	0	0						0	0	0
				2.28441	2.23993	0						0	0	0
				0	0	0						0	0	2.65601
				0	0	0						0	0	0
				0	1.56917	0						0	0	0
				1.55818	0.676105	0						0	0	0
				0.84579	2.8564	0.414604						0	0	0
				2.52414	0	0						0	0	0
				0.952873	0.901043	0.880775						0	0	2.67839
				0	0.702672	0						0	0	0
				0	1.91528	0						0	0	0
				1.24906	0.898803	0						0	0	0
				0	0	0						0	0	0
				0	1.06758	0						0	0	0
				0	0	0.30103						0	0	0
				2.08792	0	0						0	1.4968	0
				1.04372	0.714242	0						0	0	0
				0.670468	0	0						0	0	0
				1.77043	0	0						0	0	1.80106
				0	0.933896	0						0	0	2.40287
				1.51423	0	0						0	0	1.38829
				0	0	0						0	0	1.35782
				0.586756	0	0						0	0	2.55335
				0	1.23975	0						0	0	0.609075
				0	0	0						0	0	0
				0	0	0.412244						0	0	0.779663
				0	0	0						0	0	0.870959
				0	0	0						0	0	2.35659
				0	0	0						0	0	2.0078
				0	0	0						0	0	1.29236
				0	0.612923	0						0	0	1.43601
				0	1.88856	0						0	0	2.28021
				1.83351	0	0						0	0	0
				0.586893	0	0						0	0	0
				1.39918	0	0						0	0	0
				1.82152	0.50515	0						0	0	0
				2.39021	0	0						0	0	0
				0	0	0						0	0	0
				1.57324	0	0						0	0	0
				2.26507	0	0						0	0	0
				1.07393	0	0						0	0	0
				2.08833	0	0						0	0	0
				0.880814	0	0						0	0	0
				0	0	0						0	0	0
				0	0	0						0	0	0
				0	0	0						0	0	0
				0	0	0						0	0	0
				0	1.40019	0						0	0	0
				0	0	0						0	0	0
				0	0	0						0	0	0.476997
				0	1.73713	0						0	0	0
				0	0.792683	0						0	0	0
				0	0	0						0	0	0
				0	0	0						0	0	0
				0	1.15331	0.30103						0	0	0
				0	0	0						0	0	0
				0	0	0						0	0	1.4363
				0	0	0						0	0	0
				1.50007	0	0.546919						0	0	0
				0.640607	0	0.516671						0	0	0
				1.77006	0	0						0	0	0
				0	0	0.664274						0	0	0
				0	0	0						0	0	0
				0	0	0						0	0	0
				0	0	0						0	0	0
				0.829757	0	0						0	0	0
				0	0	0						0	0	0
				0	0	0						0	0	0
				0	0	0						0	0	0
				0	0	0						0	0	0
				0	0.977439	0						0	0	0
				0	0	0						0	0	0
				0	0	0						0	0	0
				1.22146	0	0						0	0	0
				0	1.56091	0						0	0	0
				0.594627	0	0						0	0	0
				0	0	0						0	0	0
				0	0.836181	0						0	0	0
				0.904201	0	0						0	0	0
				0	0	0						0	0	0
				0	0	0						0	0	0
				0	0	0						0	0	0
				0	0	1.30259						0	0	0
				0	0	0						0	0	0.889872
				0	1.8832	0						0	0	0
				0	0	0						0	0	0.986772
				1.94077	1.88064	0						0	0	0
				0.572672	0	0						0	0	0.537874
				0	1.38279	0						0	0	0
				0	0.739556	0						0	0	0
				0	0	0						0	0	0
				0	1.50154	0						0	0	0
				0	0	0						0	0	0
				0	0.887364	0						0	0	0.590058
				0	0	0						0	0	1.53148
				0	0	0						1.62839	0	1.48913
				0	1.73887	0						0	0	0.848078
				0	0.728768	0						0	0	0
				0.54123	0.926636	0						0	0	0
				0.477121	0	0						0	0	0
				0.477121	0.900876	0						0	0	0
				0	0	0						0	0	0
				0.877138	2.20526	0						0	0	0
				1.15664	2.31134	0						0	0	0
				0.445977	2.17898	0						0	0	0
				0	0	0						1.4028	0	0
				0	0.897639	0						0	0	0
				0	2.18264	0						0	0	0
				0.490921	1.01167	0						0	0	0
				0	1.0459	0						0	0	0
				0	1.256	0						0	0	0
				0	0	0						0	0	0
				0	0	0						0	0	0
				0	0	0						0	0	0
				0.30103	0	0						0	0	0
				0.437613	0	0						0	0	0
				0	2.14007	0						0	0	0
				0	0	0						0	0	2.34652
				0	0.491754	0						0	0	0
				0	0	0						0	0	0
				0	1.62337	0						0	0	0
				0	1.15282	0						0	0	0
				0	0	0						0	0	0.608657
				0.859313	0	0						0	0	0.505673
				0	1.94921	0						0	0	0
				0	0	0						0	0	0
				0	0	0						0	0	0
				0	1.18601	0						0	0	2.24393
				0	0	0						0	0	0.643829
				0	1.50853	0						0	0	2.06143
				1.03221	0	0						0	0	0
				0	0	0						0	0.732615	0.967176
				0	0.761422	0						0	0	0.477121
				0	0	0						0	0	0
				0	2.33765	0						0	0	0.649738
				0.477121	0	0						0	0	0.697343
				0.860826	0	0						0	0	0
				0	0.698013	0						0	0	0.84643
				0	0	0						0	0	1.16973
				0.411268	0	0						0	0	0
				0	1.70067	0						0	0	0.679917
				0	0.707961	0						0	0	2.01018
				1.21378	0	0						0	0	0.985421
				0	0	0						0	0	0.755145
				0	0.659084	0.680212						0	0	0
				0	0	0						0	1.99581	0.617143
				3.34439	2.18212	0						0	1.85291	0
				0	0	0						0	0	1.95342
				1.78104	1.61531	0						0	0	1.23765
				0	0	0.578014						0	0	0
				0	0.477121	0						0	0	1.70108
				0	0.554214	0						0	0	0
				0.891298	1.589	1.93748						0	0	0
				0	1.11407	0						0	0.520005	1.23975
				0	1.8785	0						0	0	0
				0	1.45906	0.754572						0	0	0
				0.60818	1.05795	0						0	0	0
				0	2.97476	0						0	0	0
				0	0	0						0	0	0
				0	0	0						0	0	0.762997
				0	0	0						0	0	0.30103
				0	0	0						0	0	0
				0	2.54867	0						0	0	0
				0	2.91306	0						0	0	1.71646
				0	0.555292	0						0	0	0
				0	1.54143	0						0	0	0
				0	0	0						0	0	0
				0	1.33544	0						0	0	0
				0	0	0						0	0	1.72501
				0	1.53273	0						0	0	0
				0	0.950057	0						0	0	2.46823
				0.892246	0	1.14637						0	0	0
				0.961167	1.85352	1.44368						0	0	0
				0	1.91372	0						0	0	0
				0.477121	0	0						0	0	1.27842
				0	0	0						0	0	0
				0	2.69411	0						0	0	2.06988
				0	1.12978	0						0	0	0.782606
				0	1.55105	1.15114						0	0	0
				0	0	0						0	0	1.13606
				1.04127	0	0						0	0	0.9539
				0	0	0						0	0	0
				0	0	0						0	0	0.548503
				0	0	0						0	0	0
				2.34896	1.31816	0						0	1.04013	0
				0	0	2.21024						0	0	0
				1.2782	0	0						0	0	0
				0	0	0						0	0	0
				1.87274	0	0						0	0	0
				0	0	0						0	0	0
				0	0	0						1.41855	1.88426	0
				0	0	0						0	0	0
				0.899938	0	1.01387						0	0	1.87813
				1.39189	0	0						0	0	2.19639
				0	0.763376	0						0	0	0
				1.15705	0	0						0	0	0
				0	0	0						0	0	0
				0	0	0.514301						0	0	0
				0	0	0						0	0	0
				0	0	0.439094						0	0	0
				1.76349	0	0						0	0	0
				0	0	0.879609						0	0	1.06589
				0	0	0						0	0	0.69897
				0	0	0						0	0	0
				0.763428	1.24857	0						0	0	0
				0.446983	1.02085	0						0	0	2.03233
				0	0	0						0	0	0
				0.39794	1.42835	0						0	0	1.3084
				2.54531	0	0						0	0	0.531931
				1.09691	0	1.69976						0	0	0
				0	0	0						1.08747	0	1.13795
				0	0	0						0	0	0
				0	0	0						0	0	0
				0	0	0						1.18888	0	0
				0	0	0						0	0	0
				0	0	0						0	0	0
				0.826648	0	0						0	0	0
				0.803044	0							0	0	0
				0	0							0	0	0
				0	0							0	0	0
				0	0							0	0	0
				1.88268	0							1.23995	0	0.47172
				1.34569	0							0	0	0
				0	0							0	0	0
				0	0							0	0	0
				0	0							0	0	1.38027
				1.86773	0							0	0	0
				0	0							0	0	0
				0	0							0	1.20502	0.75115
				0	0							0	0.897605	0
				0	1.77452							0	0	0
				0	0.729366							0	0	0.852068
				1.03451	0							0	0	0
				1.01403	0							0	0	0.94945
				0	0.721999							0	0	0
				0	0.755649							0	0	0
				0.45286	0							0	0	0
				1.63593	0							0	0	0
				0	1.90856							0	0	0
				0	0							0	0	0.953508
				0.770788	1.06308							0	0	0
				0	0							0	0	0
				0	1.04754							0	0	0.921615
				0	0							0	0	0
				0	0.43498							0	0	0
				0	0							0	0	0
				0	0.815405							0	0	0
				0	0							0	1.08177	0
				1.48869	0							0	0	0
				0	0							0	0	0.95579
				1.23512	1.53627							0	0	0.420394
				0	0							0	0	0
				0	0							0	0	0
				0	0							0	0	1.34492
				0	0							0	0	0
				0	1.06448							0	0	0
				0	0							0	0	0
				0.608323	0							0	0	0
				0	0							0	0	0
				0	0.51377							0	0	0
				0	0							0	0	0
				0	1.12119							0	0	0
				0	0.533272							0	0	0.446283
				0.870905	0							0	0	0
				0	0.66968							0	0	0
				0.582978	0							0.453048	0	1.40671
				1.69968	0							0.516721	0	0
				1.33169	0							0	0	0.918057
				0	0							0	0	0.871927
				1.11926	2.275							0	0	0
				0	0.751031							0	0	0
				0	1.38188							0	0	0
				0	0							1.51657	0	0
				0	0							0	0	0
				0.904163	2.32576							0	0	0
				0	0							0	0	0
				0	0.530106							0.981796	0	0
				0.743757	0							0	0	0.478222
				1.12349	0.30103							0	0	0
				0	0							0	0	0
				0	0							0	0	0
				1.79542	0							0	0	0
				0	0							0	0	0
				0	0.593201							0	0	0
				0	0.465788							0	0	0
				0	0							0	0	0
				0.706716	0							0	0	0
				0	0							0	0	0
				0	0							0	0	0
				0	0.58567							0	0	0
				0	1.19374							0	0	0
				0	0.617488							0	0	0
				0.903343	0							0	0	0
				0	0							0	0.991245	0
				0	0							0	0	0
				0	0.912308							0	0	0
				1.39171	0							0	0	0
				0	0							0	0	0
				0	0							0	0	0
				0	0.801772							0	0	0
				0	0							0	0	0
				0	0							0	0.772592	0
				1.45845	0							0	0	0
				0	0							0	0	0
				0	0							0	0	0
				0	0							0	0	0
				0	0							0	0	0
				0	0							0	0	0
				0	0.514055							0	0	0
				0	0							0	0	0
				0	1.42426							0	0	0
				0	0							0	0	0
				0	0							0	0	0
				0	0							0	0	0
				0	0							0	0	0
				0	1.85116							0	0	0
				0	0							0	1.27531	0
				0	0							0	0	0
				0	1.23045							0	0	0
				0	0.737364							0.505765	0	0
				0	0							0	0	0
				0	0							0	0	0
				0	0							0	0	0
				0	0							0	0	0
				0	0							0	0	0
				0	0.845098							0.899243	0	0
				0	0.471221							0	0	0
				0	0							0	0	0
				0	0							0	1.43596	0
				0	0							0	0	0
				0	0							0	0	0
				0	0							0	1.15918	0.477121
				0	1.12915							0	0	0
				0	0							0.477121	0	0
				0	0							0	0	0
				0	0							0	0	0
				0	2.51852							0	0	0
				0	0							0	0	0
				0	0							0	0	0
				0	0							0	0	0
				0	0.476058							0	0	0
				0	0							0	0	0
				0	0							0	0	0.477121
				0	0							0.490554	0	0
				0	0							0	0	0
				0	1.89149							0	0	0
				0	0							0.686987	0	0
				0	0							0	0	0
				0	0							0	0	0
				0	0							0	0	0
				0	0.828623							0	0	0
				0	0							0	0	0
				0	0							1.29454	0	0
				0	1.86864							0	1.78888	0
				0	0.845824							0.601675	0	0
				0	0							0	0	0
				0	0							0	0	0
				0	0							0	0	0
				0	0							0	0	0
				0	0							0	0	0
				0	0							1.9671	0	0
				0	1.86727							0	0	0
				0	0.63901							0	0	0
				0	1.36927							0	0	0
				0	1.233							0	0	0
				0	0							0	0	0
				0	0							2.46095	0	0
				0	1.85641							0	0	0
				0	0.661023							0.30103	0	0
				0	1.20681							0	0	0
				0	0							0	0	0
				0	1.71988							0	0	0
				0	0							0	0	0
				0	0							0	0	0.30103
				0	0							0	0	0
				0	0							0.707325	0	0
				0	0.665868							0	0	0
				0	0							0	0	0
				0	0							0	0	0
				0	0							0	0	0
				0	0.966566							0	0	0
				0	1.12195							0	0	0
				0	0							0	0	0
				0	1.32686							0.30103	0	0
				0.565951	1.86306							0	0	0
				0	0							0	0	0
				0	0							0.30103	0	0
				0	0							0	0	0
				0	0							0	0	0
				0	0							0	0	0
				0	0							0	0	0
				0	0							1.50072	0.682281	0
				0	0							0	0	0
				0	0							0	0	0
				0	0							0.505466	0	0
				0	0							2.1852	0	0
				0	0							0	0	0
				0	0							0	0	0
				0	0							0	0	0
				0	0							0	0	0
				0	0							1.3106	0	0
				0	0							0	0	0
				0	0.431939							0	0	0
				0	1.58076							0	0	0
				0	0							0	0	0
				0	0							0	0	0
				0	0							0	0	0.30103
				0	0							0.477121	0	0
				0	0							0	0	0
				0	0							0	0	0
				0	0							0	0	0
				0	0							0	0	0
				0.668582	0							0.30103	0	0
				0	0.866837							0	0	0
				0	0							0	0	0
				0	0							0	0	0
				0.782595	1.20181							0	0	0
				0	2.11069							0	0	0
				0	0							0.760255	0	0
				0	0.774851							0	0.477121	0
				0	0.458196							0.470435	0	0
				0	0							0	0	0
				0	0							0	0	0
				0	0.677023							0	0.30103	0
				0	0							0	0	0
				0	0							0	0	0
				0	0							0	1.15431	0
				0	1.64933							0	0	0
				0	0							0	0.981988	0
				0	0							0	0	0
				0	0							2.37669	0	0
				0	0							0	0	0.763788
				0	0							0	2.05984	0
				1.07059	0							0	0	0
				0	0							1.61319	0	0
				0	0							1.0745	0	0
				0	0							0	0	0
				0	0							1.35889	0	0
				0.568872	0							0	0	0
				0	1.65364							0	0	0
				1.06024	0							0	0	0
				0.30103	0							1.45232	0	0
				0	1.1045							0.940122	0	0
				0	0							0	0	0
				0	0							0.474505	0	0
				0	0							0	0	0
				0	0							0	0	0
				0	0							0	0	0
				0	0							0	0	0
				0	0							1.45735	0	0
				0	0							0	0	0
				0	0							0	0	0
				0	0							0	2.16001	0
				0	0							0	0	0
				1.77396	0							0	0	0
				0	0							0	0	0
				0	0							0	1.30911	0
				0	0							0.559443	0	0
				0.694706	0							0	0.740363	0
				0	0							0	0	0.552753
				0	0							1.01039	0	0
				0	0							0	0	0
				0	0							0.997857	0	0
				0	0.747805							0	0	0
				0	0							0.964087	0	0
				0	0							0	0	0
				0	0							0.721432	0	0
				0	0							0	1.62665	0
				0	0							0	0	0
				0	0							1.96806	0	0
				0	0							0.825829	0	0
				0	0							0	0	0
				0	0							0	1.06547	0
				0.990603	0							0	0	0
				0	0							0	0	0
				0	0							0	0	0
				0	0							0	0	0
				0	0							0	0	0
				0	0							0	0	0
				0	0							0.872951	0.477121	0
				0	0							0	0	0
				0	0							0	0	0
				0	0							0	0	0
				0	0							0	0	0
				0	0							0	0	0
				0	0							0	0	0
				0.627946	0							0	0	0
				0	0							0	0	0.550672
				0	0							0	1.10781	0
				0.901964	0							0	0	0
				0	0							0	0	0
				0	0							0	1.19722	0
				0	0							0	2.15669	0
				0	0							0	0	0
				0	0							0	0	0
				0	0							0	0	0
				0	0							0	1.04079	0
				0	0							0	0	0
				0	0							0	0	0
				0	0							0	0	0
				0	0							0	0	0
				0	0							0	0.46639	0
				0	0							0	0.520961	0
				0	0							0	1.88565	0
				0	0							0	0	0
				0	0							0	0	0
				0	0							0	0	0
				0	0							0	0.716687	0
				0	0							1.2412	0	0
				0	0							0	0	0
				0	0							0.635607	0	0
				0	0							0	0.461385	0
				0	0							0.477121	0.590903	0
				0	0							0	0	0
				0	0							0	0	2.55399
				0	0							0	0	0
				0	0							0	0	0
				0	0							0	0	0
				0	0							0	0	0
				0	0							0	0	0
				0	0							0	0	0
				0	0							0	0	0
				0	0							0	0	0.579406
				0	0							0	1.382	0
				0	0							0	0	0
				1.16599	0							0	0	0.840929
				0	0							0	0	0
				0	0							0	1.12579	0
				0	0							0	1.50182	0
				0	0							0	0	0
				0	0							0	1.83794	0
				0	0							0	2.35087	0
				0	0							0	1.39497	0
				0	0							0	0	0
				0	0							0	0	0
				0	0							0	0	0
				0	0							0	0.741145	0
				0	0							0	0.700538	0
				0	0							1.5114	0	0
				0	0							1.47712	0	0
				0.648773	0							0	0	0
				1.39947	0							0	0	0
				0	0							0	0	0
				1.25347	0							0	0	0
				0	0							0	0	0
				0	0							0	0	0
				0	0							0	0	0
				0	0							1.11098	0	0
				0	0							0	0	0
				0	0							1.14898	0	0
				0	0							0	0	0
				1.16625	0							0	0	0
				1.9723	0							0	0	0
				0	0.436408							0	0	0
				0	0							0	0	0
				0	0							0	0	0
				0	0							0	0	0
				0	0							0	0	0
				0	0							0	0	0
				0	0							0	0	0
				0	0							0	0	0
				0	0							0	0	0
				0	0							0	0	0
				0	0							0	0	0
				0.526751	0							0	0	0
				0	0							0	0	0.898602
				0	0							0	0	0
				0	0							0	1.07185	0
				0	0							0	0	0
				0	0							0	0	0
				0	0							0	0
				0	0.552164							0	0
				0	0							0	0
				0	0							0	0
				0	0							0	0
				0	0							0	0
				0	0							0	0
				0	0							0	0
				0	0							0	0
				0	0							0	0
				0	0							0	0
				0	0							0	0.477121
				0	0							0	0
				0	0.931915							0	0
				0	0							0	0
				0	0							0	0
				0	0							1.26717	0
				0	0							2.57345	0
				0	0							0	0
				0	0.416347							1.27875	0
				0	0							3.20575	0
				0	0							2.40878	0.829304
				2.32609	0							1.61805	0
				0	0							1.42872	0
				0	0							0	0
				0	0.30103							0	0
				0	0							0	1.27038
				0	0							0	0
				0	0							0	0.456601
				0	0.477121							2.27531	0
				0	0							0	0
				0	0							0	0
				0	0							0	0
				0	0							0	0.535872
				0	0							1.37006	0
				0	0							2.98622	0
				0	0							0	0
				0	0							0.880768	0
				0	0							0	0
				0	0							1.239	0
				0	0							0	0
				0	0							0	0
				0	0							0.786567	0
				0	0							1.62899	0
				0	0							0.676051	0
				0	0							0	0
				0	0.30103							1.95854	0
				0	0							0	0
				0	0							0	1.53933
				0	0							1.98419	0
				0	0							0	0
				0	0							0	0
				0	0							0.813431	0
				0.98343	0							2.49727	0
				0	0							0	0
				0	0							0	0
				0	0							0	0
				0	0							0	0
				0	0							0.891544	0
				0	0							0	0
				0	0							2.26681	0
				0	0							0	0
				0	0							0	0
				0	0							0	0
				0	0							0	0
				0	0							0	0
				0	0							0	0
				0	0							1.51656	0
				0	0							0	0
				0	0							0	0
				0.637014	0							0	0
				0	0							0	0
				0	0							0	0
				0	0							1.15973	0
				0	0							0	0
				0	0							0	0
				0	0							0	0
				0	0							0	0
				0	0							1.90538	0
				0	0							0	0
				0	0							1.60336	0
				0	0							1.48785	0.962694
				0	0							0	0
				0	0							1.28414	0
				0	0							1.57113	0
				0	0							1.77874	0
				0	0							0	0
				0	0							0	0
				0	0							1.88984	0
				0	0							0	0
				0	0							0	0
				0	0							1.29654	0
				0	0							2.92234	0
					0							0	0
					0							0	0
					0							0	0
					0							0	0
					0							1.85279	0
					0							0	0.30103
					0							1.14211	0
					0							1.59699	0
					0							1.53706	0.929419
					0							0	1.42488
					0							0	1.95904
					0							1.07407	1.49136
					0							0	1.03903
					0							0	0
					0							0	0
					0							1.60542	0
					0							0	0.95158
					0							0	0
					0							0	0
					0							1.31242	3.3669
					0							0	1.20224
					0							0	0.840784
					0							0.702685	0
					0							0	1.43955
					0							0.87353	0
					0							0.632678	0
					0							0	0
					0							0	0
					0.30103							1.53594	1.59759
					0							0	0
					0							0.935094	1.42023
					0							0	0
					0							0	2.52119
					0							0	0
					0							0	0
					0							3.3147	1.25337
					0							0	0
					0							0	0
					0.30103							2.7179	1.07318
					0							1.08333	0
					0.30103							1.72129	0
					0							1.52862	0
					0							1.92494	0
					0							0	0
					0							0	0
					0							0.516539	3.54245
					0							0	1.14613
					0							2.27531	0
					0							0	0
					0							1.90959	1.60007
					0							1.49502	1.97371
					0							2.47965	0.778798
					0							0	0
					0							1.74881	0.952044
					0							2.18026	1.57929
					0							1.84126	0
					0							1.89625	1.76462
					0							0	1.51351
					0							0	0
					0							0	1.34112
					0							0	0
					1.08818							0	0
					0.786496							0	0
					1.19004							0	0
					0							0.90508	2.33142
					0							0	0
					0							0	0
					0							0	0
					0							0	0
					0							0	2.02716
					0							0	0
					0							0	0
					0							0	1.84686
					0							0	1.59829
					0							0	0
					0							0	1.49256
					0							0	0
					0							0	1.28439
					0							0	3.20617
					0							0	1.32396
					0.961149							0	0
					0							0	0.81575
					0							0	0
					0							0	1.21131
					0							0	0
					0							0	0
					0							0	0
					0							0	2.13249
					1.35101							0	0
					0							0	1.16365
					0							0	0
					0							0	0
					0							0	0.477121
					0							0	2.60643
					0							0	1.29613
					0							0	0
					0							0.623992	1.50766
					1.03975							0	0.778151
					0							0	0
					0							0	0.964145
					0							0	0
					0							0	0
					0							0	0
					0							0	0
					0							0	1.03743
					0							0	2.50517
					0							0	2.22393
					0							0	0
					0							0	0.59888
					0							0	0
					0							0	0
					0							0	0
					0							0	0
					0							0	0
					0							0	0.88832
					0							0	0.683302
					0							0	2.02078
					0							0	0
					0							0	0
					0							0	0.962415
					0							0	0.477121
					0							0	0
					0							0	1.23215
					0							0	2.09547
					0							0	0
					0							0	1.37391
					0							0	2.25714
					0							0	1.16968
					0							0	2.39537
					0							0	2.88627
					0							0	3.00312
					0							0	0
					0							0	0
					0							0	0.919161
					0							0	0
					0							0	0
					0							0	0
					1.15284							0	0
					0							0	0
					0							0	0
					1.7974							0.30103	0
					0							0	0
					0							0	0
					0							0.54662	0
					0							0	0
					0							0	0.815674
					0							0	0
					0							0	0
					0							0	0
					0							0	0
					0							0	0
					0							0	0
					0.436045							0	0
					0							0	0
					0							0	0.929419
					1							0	0
					0.996051							0	0
					0							0	0
					0							0	0
					0							0	0
					0							0	1.60503
					0							0	0
					0							0.686855	0
					0							0	1.98591
					1.29574							0	0
					0							0	0
					0							0	0
					0							0	0
					0							0	0
					0							0	0.57437
					0							0	0
					0							0	0
					0							0	0.870285
					0							0	0.62582
					0							0	0
					0							0	0
					1.27677							0	0
					0							0	0
					0							0	0
					0							0	0
					0.517241							0	0
					0							0	0
					0							0	0
					0.952143							0.788626	0
					0							0	0
					0							1.34114	0
					1.36569							0	0
					0							0	0
					0							0	0.30103
					0							1.44582	0
					0							0.934467	1.86763
					0.423273							0	0
					0							0	0
					0.798527							0	0.887557
					0							0	0
					0							0	0
					0							0.30103	0
					0							0	0
					0							0	0.451655
					0							0	0
					0							0.30103	0
					0							0	0.477121
					0							0	0
					0							0	0
					0							2.14641	0.720788
					0							1.27182	0
					0							0	0.30103
					0							0	0
					0							0	0
					1.01188							1.06992	0
					0							0	0.941081
					0							0	0
					0							0	0
					0							0	0
					0							0	0
					0							1.64287	0
					0							0	0
					0							0	0
					0							0	0.689323
					0							0	0.458463
					0							0	0
					0							0.498739	0
					0							0.908607	0
					0							0	0
					0							0	0
					0							0	0
					0							0	0
					0							0	0
					0							1.01944	0
					0.637459							0	0
					0							0	0
												0	0.624754
												0	0
												0	0
												0	0
												0	0
												0	0
												0	0
												0	0
												0	0
												0	0
												0	0
												0	0
												0	0
												0.504934	0
												0	0
												0	0
												0	0
												0	0
												0	0
												0	0
												0	0
												0	0
												0.761398	0
												0	0
												0	0
												1.30498	0
												2.09607	1.34008
												0.664691	0.715702
												0	0
												0.701547	0.447249
												0.721922	0
												0	0
												0	1.03347
												0.602467	0
												0.928028	1.61163
												0	1.14984
												0	0
												0	0
												0	1.19365
												1.51432	0
												0	0
												0	0
												0	0
												0	0
												0.740363	0
												0	0
												0	0
												2.31101	0
												0	0
												0	0
												1.23887	0
												0	0
												0	0
												0.78533	0
												1.07819	0
												0	1.30658
												0	0
												0	0
												0	0
												0	0
												0	0
												1.52375	1.63186
												0	0
												0	0
												0	0
												2.05038	0
												0	0
												0	0
												0	0
												0	0
												0	0
												1.79115	2.04619
												0	0.732394
												0	0
												0	0
												0	1.2256
												0	1.12342
												0	0
												0	1.81446
												0	0
												0	0
												0	0
												0	0.854435
												1.51611	0
												0	0
												1.11426	2.2045
												0	0
												0	1.20317
												1.85536	0
												0	1.71253
												0	0
												0.906144	0.798527
												0	0.994405
												0.602785	2.38281
												0	0
												0.582141	0
												0	0
												1.18598	0
												0	0
												0	0
												0.92258	0.916374
												0	0
												0	0
												0.9266	0.477121
												2.22307	1.3754
												0	0.511985
												0	0
												0	0
												1.22382	0
												0	0.8195
												1.29598	0
												0	1.03
												0	0
												0	0
												2.0143	0.816704
												0.615167	0
												0	0
												1.68734	0
												0	0
												1.28064	0
												1.24546	1.87272
												0.709045	0
												0	0
												0.873988	0
												0	0
												0	0
												0	0
												0	0
												0	0
												0	0
												0.647902	0
												0	0
												0	0
												0	0
												0	1.905
												0	0
												0	0
												0.689178	0
												0	1.21219
												0	0
												0	1.96848
												0.658326	0
												0	0
												0	0
												0	0
												0	0.867308
												0	1.56609
												0	2.31476
												0	0.992268
												0	0
												0	0
												0	1.32811
												0	1.23802
												0	0
												1.43036	0
												0	2.27169
												0	1.48653
												1.62039	1.1613
												1.79088	0.671316
												0	1.27884
												0	0
												1.29883	0
												0	0.804791
												0	0.576351
												0	0
												1.04682	1.88631
												1.81617	0
												0.865339	0
												0	1.29103
												0	0
												0	0.837539
												0	0
												0	0
												0	0
												0	0
												0	0
												2.06761	0
												0	1.03691
												0	0
												0	0
												0	0
												0	0
												0	0.555853
												0	0
												0	0
												0	0.525804
												0	0
												0	0
												0	0
												0	0
												0	0
												0	0
												0	1.67878
												0	0.721799
												0	1.45957
												0	0
												0	0
												0	0
												0	0.647033
												0	0.580687
												0	0
												0	0.834781
												0	0
												1.37978	0
												0	0
												0	0
												0	0
												0	1.00864
												0	0
												0	0
												0	0
												0	0
												0	0
												0	0
												0	0
												0	1.09064
												0	0
												0	0.681012
												0	1.68546
												0	0
												0	0
												0	0
												0	0.437109
												0	0
												0	0
												0	1.87863
												0	2.64311
												0	0
												0	0
												0	0
												0	0
												0	1.76378
												0	2.05769
												0.440998	0
												0	0
												0	0
												0	0
												0	0
												0	0
												0	0
												0	0
												0	1.58546
												0	0.853921
												0	0
												0	0
												0	0
												0	0
												0	0
												0	0
												0	0
												0	0
												0	0
												0	0
												0	0
												0	0
												0	1.13539
												0	0
												0	0
												0	0
												0	0
												0	0
												0	0
												0	0
												0	0
												0	0
												0	0
												0	0
												0	0
												0	0
												0	0
												0	0
												0	0
												0	0
												0	0
												0	0
												0	0
												0	0
												0	0
												0	0
												0	0
												0	1.47973
												0	0
												0	0
												0	0
												0	0
												0	0
												0	0
												0	0
												0	0
												0	0
												0	0
												0	0
												0	0
												0	0
												0	0
												0	0
												0	0
												0	0
												0	0
												0	0
												0	0
												0	0
												0	0
												0	0
												0	0
												0	0
												0	0
												0	0
												0	0
												0	0
												0	0
												0	0.406734
												0	0
												0.585598	0
												0	0
												0	0
												0	0
												0	0
												0	0
												0	0
												0	0
												0	0
												0	0
												0	0
												0	0
												0.30103	0
												0.927644	0
												0	0
												0	0
												0	0
												0	0
												0	0
												0	0
												0	0
												0	0
												0	0
												0	0
												0	0
												0	0
												0	0
												0	0
												0	0
												0	0
												0	0
												0	0
												0	0
												0	0
												0	0
												0	0
												0	0
												0	0
												0	0
												0	0
												0	0
												1.34691	0
												0	0
												0	0
												0	0
												0	0
												0	0
												0	0
												0	0
												0	0
												0	0
												0	0
												0	0
												0	0
												0	0
												0	0
												0	0
												0	0
												0	0
												0	0
												0	0
												0	0.52678
												0	0
												0	0
												0	0
												0	0
												0	0
												0	0
												0	0
												0	0
												0	0
												0	0
												1.20687	0
												0	0
												0	0
												0	0
												0	0
												0	0
												0	0
												0	0
												0	0
												0	0
												0	0
												0	0
												0	0
												0	0
												0	0
												0	0
												0	0
												0	0
												0	0
												0	0
												0	0
												0	0
												0	0
												0	0
												0	0
												0	0
												0	0
												0	0
												0	0
												0	0
												0	0
												0	0
												0	0
												0	0
												0	0
												0	0
												0	0
												0	0
												0	0
												0	0
												0	0
												0	0
												0	0
												0	0
												0	0
												0	0
												0	0
												0	0
												0	0
												0	0
												0	0
												0	0
												0	0
												0	0
												0	0
												0	0
												0	0
												0	0
												0	0
												0	0
												0	0
												0	0
												0	0
												0	0
												0	0
												0	0
												0	0
												0.489716	0
												0	0
												0	0
												0	0
												0	0
												0	0
												0	0
												0	0
												0	0
												0	0
												0	0
												0	0
												0	0
												0	0
												0	0
												0	0
												0	0
												0	0.786961
												0	0
												0	0
												0	0
												0	0
												0	0
												0	0
												0	0
												0	0
												0	0
												0	0
												0	0
												0	0
												0	0
												0	0
												0	0
												0	0
												0	0
												0	0
												0	0
												0	0
												0	0
												0	0
												0	0
												0	0
												0	0
												0	0
												0	0
												0	0
												0	0
												0	0
												0	0
												0	0
												0	0
												0	0
												0	0
												0	0
												0	0
												0	0
												0	0
												0	0
												0	0
												0	0
												0	0
												0	0
												0	0
												0	0
												0	0
												0	0
												0	0
												0	0
												0	0
												0	0
												0	0
												0	0
												0	0
												0	0
												0	0.40446
												0	0
												0	0
												0	0
												0	0
												0	0
												0	0
												0	0
												0	0
												0	0
												0	0
												0	0
												0	0
												0	0
												0	0
												0	0
												0	0
												0	0
												0	0
												0	0
												0	0
												0	0.958045
												0	0
												0	0
												0	0
												0	0
												0	0
												0	0
												0	0
												0	0
												0	0
												0	0
												0	0
												0	0
												0	1.67653
												0	1.02853
												1.34091	0
												0	0
												0	0
												0	0
												0	0
												0	0
												0	0
												0	0
												0	0
												0	0.30103
												0	0
												0	0
												0	0
												0	0
												0	0
												0	0
												0	0
												0	0
												0	0
												0	0
												0	0
												0	0
												0	0
												0	0
												0	0
												0	0
												0	0
												0.30103	0
												0	0
												0	0.30103
												0	0
												0	0
												0	0
												0	0
												0	0
												0.727379	0
												0	0
												0	0
												0.456634	0
												0	0
												0	0
												0	0
												0	0
												0	1.10062
												0	0
												0	0
												0	0
												0	0
												0	0
												0	0
												0	0
												0	0
												0	0
												0	0
												0	0
												0	0
												0	0
												0	0
												0	0
												0	0
												0	1.2649
												0	0
												0	0
												0	0
												0	0
												1.17286	0
												0.672742	0
												0	0
												0	0
												0	0
												0	0
												0	0
												0	0
												0	0
												0	0
												0	0
												0	0
												0	0
												1.12933	0
												0	1.36333
												0	0
												0	0
												0	0
												0	0
												0	0.477121
												0	0
												0	0
												0	0
												0	0
												0	0
												0	0
[truncated: 203 more rows]

## Sheet: Figure 6
Mean EPG
0	1-50	51-100	> 100
1.092	1.35	1.322	1.299
1.228	1.232	1.337	1.777
1.206	1.104	1.097	1.563
1.098	2.266	1.081	2.062
1.262	1.912	1.443	1.104
2.486	1.136	2.337	1.105
1.125	1.993	1.996	1.12
1.911	1.265	1.898	1.593
1.214	1.34	1.374	1.162
1.363	1.108	1.767	2.209
2.715	1.789	1.863	2.243
1.193	1.111	2.452	1.508
1.848	1.095	2.377	1.479
2.195	1.092	1.237	2.75
1.3	1.094	1.214	2.286
1.272	1.106	1.166	2.207
1.175	1.323	1.406	2.01
1.41	1.239	1.683	1.521
1.087	1.25	1.664	2.279
1.765	1.779	1.661	1.521
1.522	1.63	1.351	1.226
2.793	1.214	1.49	1.343
2.186	2.121	1.342	1.478
2.106	1.136	1.127	1.461
1.495	1.127	1.362	1.726
1.258	1.085	1.629	1.443
1.345	1.213	1.966	1.387
1.349	1.292	1.533	2.025
1.155	1.176	1.418	1.363
2.836	1.167	2.214	1.878
2.184	1.255	1.737	1.542
1.255	1.209	2.008	1.337
1.14	1.141	2.123	1.433
1.28	1.137	1.972	1.391
2.647	1.723	1.327	1.447
1.591	1.934	2.066	2.054
2.602	1.219	2.239	1.505
1.903	2.242	1.203	1.434
2.386	1.146	1.042	1.448
1.434	1.411	1.964	2.298
1.509	2.641	1.347	1.974
2.726	1.863	1.346	1.174
2.934	1.163	1.199	2.249
1.081	1.472	2.272	2.286
2.262	1.541	1.37	1.211
1.421	1.341	1.338	1.47
1.729	1.456	1.607	2.66
1.173	1.522	1.325	2.424
1.712	1.343	1.788	1.66
2.279	1.947	2.463	1.424
2.07	1.553	1.516	1.446
1.249	1.844	1.763	1.461
1.45	1.329	1.364	1.505
1.063	1.719	1.667	2.04
1.164	1.661	1.427	1.1
2.221	2.625	1.114	1.403
2.133	2.39	1.412	1.096
1.236	2.365	1.486	1.798
1.182	1.354	1.127	1.073
2.305	2.469	1.088	1.296
1.318	1.403	1.736	2.788
1.848	1.212	1.814	1.52
1.128	1.148	3.143	1.52
1.099	2.446	1.103	1.077
1.198	1.288	3.173	1.649
1.234	1.225	3.036	1.958
1.202	1.132	1.572	1.123
1.549	2.124	1.327	1.13
1.221	1.903	2.619	1.126
1.06	1.178	2.061	1.132
1.702	2.22	1.445	1.131
2.333	1.295	1.687	1.486
1.26	1.196	1.177	1.156
1.516	1.214	1.114	1.35
1.263	1.321	1.15	2.693
1.177	1.154	1.143	1.327
1.17	1.197	1.182	1.689
2.304	1.473	1.215	2.481
1.144	1.319	1.487	1.907
1.678	1.203	1.361	1.436
2.493	1.228	1.434	1.194
2.458	1.14	4.181	1.228
1.516	1.179	1.962	1.149
1.288	2.711	1.777	1.52
1.063	1.991	1.319	1.417
1.433	2.596	1.527	1.137
2.716	3.956	1.769	1.159
1.899	1.226	1.434	2.339
1.091	4.652	1.709	1.409
1.106	3.371	1.826	1.835
2.171	3.359	1.767	1.115
1.195	2.91	1.603	1.18
1.303	1.399	1.798	1.241
2.174	1.209	1.875	1.158
2.469	1.906	2.671	1.181
1.429	1.86	1.908	1.214
1.431	1.595	1.41	1.18
1.8	1.418	1.425	1.102
2.556	1.472	1.279	1.157
2.812	1.785	1.972	1.621
2.317	2.039	1.14	1.458
1.596	1.656	1.347	1.106
1.343	1.349	1.186	1.138
1.373	1.451	1.949	1.803
1.124	1.092	1.575	1.324
1.134	1.649	2.232	1.26
2.584	1.45	1.453	1.233
1.778	2.167	1.123	1.204
1.415	2.113	1.195	1.902
2.155	1.122	1.958	2.462
1.142	1.434	2.119	2.006
1.099	1.322	1.115	1.85
1.134	1.132	1.391	1.603
1.435	1.492	1.153	1.134
1.432	1.15	1.23	1.12
1.1	1.403	1.23	1.536
1.321	1.358	1.253	1.484
1.376	1.554	1.148	1.117
1.1	1.322	1.356	1.242
1.516	1.149	3.151	1.146
1.828	1.134	1.212	1.369
1.184	2.206	1.483	1.637
1.323	1.2	1.37	1.126
1.14	1.551	1.151	1.49
1.443	1.531	1.317	1.585
1.068	1.063	1.176	1.126
2.591	1.074	1.108	1.118
2.091	1.66	1.127	1.378
1.382	1.104	1.199	1.602
2.041	1.861	1.185	1.148
1.263	1.395	1.085	1.298
2.454	1.208	1.645	1.434
1.916	1.12	1.279	1.597
1.852	1.427	1.311	1.141
2.482	1.076	1.535	1.272
1.922	1.078	1.249	1.514
1.11	1.091	1.578	1.444
2.265	1.074	1.265	1.142
1.532	1.097	1.308	1.072
1.736	1.172	1.711	2.151
2.371	1.146	1.441	1.495
2.543	1.417	1.345	1.343
2.285	1.425	1.513	1.419
2.503	1.611	1.337	1.83
1.089	1.312	1.617	1.143
2.482	1.218	1.392	1.478
2.604	1.096	1.651	1.944
1.772	1.08	2.33	1.49
2.597	1.493	1.676	1.936
1.529	1.876	1.716	1.174
2.586	1.58	1.118	1.17
2.498	1.445	1.795	1.528
1.63	1.081	1.987	1.165
2.261	1.604	1.099	1.42
1.127	1.411	1.773	3.679
1.186	1.136	1.462	1.669
1.128	1.09	1.894	1.085
1.932	1.102	2.262	1.664
1.767	1.143	1.098	1.135
1.192	2.065	1.987	1.286
1.156	1.412	2.194	1.21
1.16	1.073	1.522	2.26
1.3	1.11	1.95	1.481
1.826	1.255	1.161	1.488
1.977	1.329	1.398	2.49
1.286	1.548	1.422	2.234
1.21	2.004	1.632	1.941
1.412	1.149	2.54	2.388
1.989	1.079	2.113	2.587
1.187	2.125	1.312	2.469
1.933	1.334	1.521	1.803
1.144	1.086	1.18	1.666
1.135	1.353	2.025	1.534
1.49	1.09	1.793	1.885
1.197	1.189	1.38	1.67
1.504	1.351	1.898	1.229
1.142	1.103	1.128	1.355
1.17	1.657	1.657	1.436
2.091	1.066	1.191	2.692
1.191	1.122	1.349	1.494
1.868	1.802	1.08	1.62
1.82	1.49	1.519	1.121
1.208	1.425	1.186	1.156
1.19	1.103	1.698	2.128
1.176	1.121	1.141	2.007
1.186	1.214	1.41	1.42
1.138	1.664	1.311	1.427
1.142	1.164	1.582	1.36
1.401	1.272	1.689	3.302
1.892	1.096	1.207	1.137
2.032	1.35	1.582	1.265
1.966	1.077	1.088	1.13
1.891	1.92	1.22	1.141
1.151	1.23	1.264	1.172
1.299	1.602	1.111	1.329
2.116	1.132	1.243	1.294
1.11	1.068	1.164	1.369
1.104	1.141	1.229	1.138
1.097	1.594	1.301	1.116
1.117	1.133	2.006	2.498
1.085	1.893	1.12	1.34
1.09	1.343	1.307	1.49
1.117	1.097	1.09	1.53
1.107	1.189	1.437	1.679
1.656	1.255	1.141	1.363
1.099	1.141	1.384	1.441
2.058	2.2	1.991	1.514
1.212	1.187	1.595	1.179
1.136	1.774	1.125	1.169
1.123	1.124	1.116	1.617
1.113	2.359	1.659	1.439
1.791	1.786	1.213	1.121
1.103	1.532	1.111	1.183
1.089	1.09	1.103	1.614
1.141	1.114	1.236	1.423
1.294	1.154	1.104	1.502
1.094	1.31	1.661	1.52
1.096	1.148	1.935	1.195
1.089	1.099	1.782	1.149
2.111	2.36	1.43	1.122
1.092	1.283	1.773	1.133
1.092	1.617	1.8	1.147
1.12	1.099	1.699	1.109
1.111	1.398	2.503	1.105
1.091	1.243		1.154
1.11	1.593		1.363
1.201	1.365		1.828
1.084	1.234		1.727
1.1	1.195		1.084
2.204	1.138
1.986	1.282
1.306	2.338
1.096	1.193
1.129	1.828
1.134	2.182
1.152	1.469
1.097	2.359
1.094	1.918
1.133	1.467
1.522	2.229
1.089	1.262
1.695	1.926
1.135	1.119
2.09	1.44
1.361	1.086
1.089	1.746
2.123	2.473
1.086	1.668
1.244	2.449
1.088	2.057
1.598	1.335
1.349	2.508
1.101	2.427
1.158	2.513
1.083	1.6
1.094	2.621
1.078	1.931
1.09	1.3
1.077	2.154
1.092	2.304
1.394	1.553
1.081	1.549
1.16	1.26
1.484	1.474
1.4	2.207
2.05	2.177
1.153	1.067
1.099	2.182
1.198	1.612
1.084	1.366
1.106	1.544
1.35	1.56
1.148	2.519
2.132	1.775
1.64	1.412
1.112	1.562
1.388	2.224
1.09	2.426
1.098	2.192
1.968	2.173
1.113	2.236
1.174	1.514
1.982	2.257
1.953	2.08
1.444	2.182
1.118	1.957
1.112	1.38
1.632	1.705
1.112	1.825
1.772	1.837
1.095	2.393
1.158	2.275
1.557	1.688
1.089	2.139
1.108	2.209
1.627	2.168
1.334	1.079
1.096	2.185
1.102	1.571
1.1	1.624
1.089	1.886
1.999	1.925
1.096	1.667
1.593	1.57
1.145	1.2
1.1	1.258
1.539	1.759
1.427	2.08
1.453	1.45
1.3	1.158
1.117	1.256
1.103	1.063
1.238	1.695
1.087	2.013
1.093	2.047
1.151	1.871
1.445	1.501
1.419	2.372
1.202	1.555
1.098	2.03
1.093	2.103
1.112	1.735
1.35	2.308
1.127	1.533
1.096	1.991
1.18	2.082
1.11	2.375
1.137	2.454
1.112	1.134
1.198	1.33
1.55	1.698
1.456	1.378
1.157	1.131
1.113	1.081
1.769	1.184
1.115	1.34
1.191	1.424
1.295	1.786
1.087	1.433
1.118	1.378
1.11	2.18
1.106	1.65
1.105	1.804
1.145	1.219
1.213	1.214
1.099	1.903
1.872	1.523
1.227	1.087
1.105	1.888
2.29	1.72
1.128	1.074
1.524	1.106
1.156	1.296
1.132	1.716
1.504	1.518
1.767	1.492
1.098	1.552
1.203	1.591
1.111	1.189
1.089	1.608
1.097	1.336
1.291	1.713
1.097	1.916
1.097	1.894
1.284	1.39
1.096	1.947
1.154	1.455
1.804	1.316
1.519	2.589
1.719	2.306
1.143	1.506
1.207	2.439
1.926	1.556
1.227	1.807
1.293	1.077
1.149	1.077
1.164	1.205
1.21	1.367
2.788	1.999
1.555	1.955
1.143	2.01
1.149	1.94
1.152	2.423
1.147	1.812
1.158	1.234
1.172	2.119
1.135	1.432
1.184	1.964
2.031	1.16
1.174	1.301
1.218	1.972
1.141	1.454
1.175	1.845
1.276	1.312
1.188	1.108
1.173	1.376
2.785	1.706
1.187	1.434
1.156	1.514
1.239	1.755
1.857	1.6
1.202	1.317
1.174	1.094
1.193	1.759
2.757	1.395
1.454	1.369
1.953	1.127
2.141	1.105
1.444	1.069
2.076	2.004
1.143	1.129
1.691	2.182
1.202	1.198
1.2	1.519
1.693	1.109
1.138	1.176
1.269	1.111
1.168	1.058
1.14	1.08
1.152	1.54
1.32	1.232
1.168	1.2
1.783	1.168
2.238	1.65
1.272	1.296
1.192	1.061
1.343	1.907
1.245	1.187
1.99	1.543
1.146	1.153
1.147	1.53
2.254	1.217
1.198	1.441
1.16	1.129
2.617	1.502
1.604	1.148
1.143	1.109
1.159	1.082
1.282	1.336
1.247	1.834
1.15	1.279
1.17	1.242
1.135	1.181
1.162	1.776
1.137	1.182
1.133	1.104
2.551	1.334
1.208	1.16
1.154	1.691
1.405	1.818
1.337	1.436
1.3	1.702
1.594	1.063
1.234	1.472
1.139	1.238
1.131	1.06
1.14	1.098
2.133	1.951
1.134	1.526
1.141	1.356
1.348	1.603
2.457	1.072
1.19	1.076
1.169	1.538
1.792	1.381
1.136	2.351
1.152	3.325
1.141	1.085
1.321	1.082
1.157	1.102
1.525	1.835
1.168	1.254
1.152	1.117
1.155	1.456
1.17	1.295
1.849	1.774
1.153	2.784
1.96	1.765
1.144	1.224
1.224	1.245
1.128	1.224
2.256	1.55
1.13	1.279
1.135	1.897
2.799	1.433
1.162	1.835
2.868	2.255
2.887	1.187
1.741	1.114
1.708	2.989
1.238	1.23
1.115	1.876
1.116	2.182
1.165	2.552
1.143	1.139
1.111	1.823
1.123	1.348
2.701	1.659
1.582	1.382
3.013	1.255
1.159	1.139
1.243	1.464
2.344	1.605
1.159	1.133
1.268	1.535
1.161	1.481
1.154	1.126
1.124	1.591
2.403	1.216
1.7	1.132
1.167	1.462
1.128	1.571
1.61	1.323
1.169	1.354
1.146	1.799
1.13	1.692
1.187	1.282
1.153	1.541
1.849	1.632
1.129	1.621
2.806	1.648
2.25	1.378
1.138	1.246
1.195	1.37
1.122	1.535
1.681	1.65
2.677	1.063
2.558	1.482
1.134	1.787
2.101	1.318
1.657	1.406
2.391	1.308
1.139	1.36
2.215	1.505
1.247	1.179
1.733	1.636
1.354	1.634
1.131	1.624
1.412	1.561
2.036	1.686
1.306	1.652
1.39	1.054
2.97	1.69
1.141	1.114
1.386	1.453
1.128	1.169
1.149	1.067
2.368	1.697
1.157	1.054
1.196	1.795
1.481	1.396
1.21	1.247
1.155	1.464
1.178	1.639
1.141	1.72
2.079	1.676
1.552	1.313
1.149	1.714
1.908	3.739
1.153	1.109
1.244	2.414
1.291	1.096
2.565	2.275
1.484	1.258
1.159	1.934
1.147	2.025
1.16	1.988
2.796	2.026
1.148	1.078
1.13	1.143
1.175	1.112
1.955	1.652
1.155	2.118
1.452	1.114
2.249	2.07
1.269	1.47
1.363	1.368
2.306	1.553
1.681	1.589
1.525	1.176
1.055	1.367
1.747	1.6
1.181	1.099
2.419	1.299
2.8	1.418
1.298	1.414
2.023	1.439
1.619	1.256
2.282	1.112
1.406	1.309
1.229	1.088
1.178	1.097
2.125	1.332
2.303	1.094
1.147	1.093
1.741	1.098
1.172	1.404
2.475	1.534
2.611	1.318
1.348	1.449
2.44	1.34
2.383	1.49
1.685	1.552
1.129	1.35
2.593	1.138
1.214	1.177
1.243	1.126
1.765	1.168
1.132	1.444
1.663	1.185
1.573	1.142
2.523	1.236
1.124	1.11
1.402	1.121
1.125	1.115
2.747	1.472
1.13	1.207
1.257	1.298
1.154	1.437
2.341	1.26
1.128	1.126
1.366	1.193
1.151	1.281
1.144	1.436
1.134	1.889
1.125	1.107
2.289	1.114
1.122	1.123
1.406	1.144
1.133	1.526
1.162	2.097
1.188	1.341
1.121	2.132
1.137	1.351
1.135	3.782
1.366	1.381
1.134	3.034
1.152	1.505
1.128	1.111
2.384	1.338
1.143	1.145
1.134	1.324
1.359	1.326
1.132	2.135
1.657	1.183
1.126	1.748
1.144	1.546
1.171	1.449
1.161	1.623
1.129	1.16
1.277	1.854
1.441	1.266
1.145	1.503
1.132	1.124
1.152	1.104
1.137	1.8
1.146	1.725
1.124	1.071
1.125	1.188
1.159	1.226
1.151	1.712
1.123	1.241
1.123	1.207
1.251	1.421
1.157	1.736
1.129	1.413
1.148	1.444
1.122	1.931
1.121	1.718
1.969	1.807
1.168	1.831
1.333	1.646
1.145	1.187
1.12	1.117
1.17	1.714
1.127	1.237
1.161	3.595
1.132	3.743
1.137	1.8
1.119	1.048
1.137	2.028
1.414	1.071
1.165	1.088
1.127	1.234
1.142	2.033
1.146	2.088
1.133	1.067
1.133	2.485
1.424	1.149
1.154	1.136
1.122	1.09
1.592	1.084
1.171	1.339
1.143	1.068
1.472	1.269
1.13	1.395
1.289	2.396
1.133	2.019
1.256	1.093
1.231	1.353
1.158	1.942
1.139	2.404
1.139	2.181
1.14	1.909
1.159	2.245
1.184	1.441
1.143	1.382
1.144	1.065
1.178	1.053
1.139	1.354
1.187	1.837
1.256	1.385
1.133	2.056
1.14	2.638
1.135	2.85
1.152	2.527
1.352	2.436
1.14	2.367
1.156	1.426
1.295	2.344
1.192	2.208
3.131	1.222
1.551	2.213
1.181	2.468
1.185	1.899
1.284	2.513
1.251	2.344
1.178	2.509
2.255	2.466
1.198	2.156
1.76	1.791
1.136	1.952
1.196	1.084
1.181	1.27
1.933	1.059
1.275	2.385
1.215	1.158
1.228	1.17
1.629	1.896
1.438	1.171
1.23	1.124
3.914	1.14
1.231	1.617
3.119	1.112
1.179	2.188
1.49	1.904
1.259	1.247
1.193	1.364
1.271	1.128
2.359	1.196
1.219	1.118
1.312	1.835
1.189	1.134
1.196	1.7
1.231	1.695
1.651	2.029
2.226	1.436
2.186	1.674
1.214	1.272
1.736	1.879
1.129	1.382
1.281	1.397
1.208	1.136
1.93	1.13
1.205	1.422
1.196	1.144
1.203	1.129
1.193	1.184
1.297	1.101
1.182	1.927
1.809	1.109
1.257	1.519
1.424	1.283
1.193	1.483
1.236	1.102
2.561	1.156
1.215	1.453
2.336	1.117
1.493	1.99
1.178	1.12
1.198	1.768
2.693	1.094
1.241	1.439
3.476	1.227
2.093	1.105
3.08	2.022
1.216	1.11
1.214	1.503
3.183	1.561
1.247	1.218
1.296	1.716
1.424	1.515
1.223	1.099
1.302	1.092
1.261	1.112
1.411	1.365
2.098	1.2
1.276	1.447
1.954	1.612
1.207	1.646
1.251	1.389
1.144	1.589
2.563	1.233
1.178	1.455
1.549	2.502
1.205	1.462
1.706	1.169
1.341	1.367
1.2	1.31
1.196	1.21
1.247	1.536
1.253	1.146
3.48	1.774
1.188	1.126
1.542	1.461
3.243	1.229
1.269	1.435
1.273	1.38
1.242	1.893
1.093	1.714
1.286	1.408
3.426	1.2
3.22	1.437
1.234	1.372
1.264	2.382
1.137	1.123
1.208	1.116
1.23	1.252
1.325	1.567
1.232	2.487
1.708	1.128
1.437	1.72
1.62	1.242
1.516	1.684
1.341	1.116
1.254	1.295
1.957	1.554
2.195	1.192
2.066	1.125
1.081	1.545
1.444	1.666
1.461	1.845
1.202	1.264
2.716	1.406
1.191	1.132
1.232	1.559
1.333	1.075
1.184	2.215
3.067	1.148
1.23	2.136
1.216	1.137
1.276	2.015
2.622	1.126
1.502	1.148
1.211	1.292
1.28	2.256
1.245	1.202
1.175	1.629
1.245	1.184
1.204	1.102
2.791	1.089
1.24	1.178
2.184	1.132
1.189	1.112
2.124	1.158
4.059	1.109
3.805	1.131
1.892	1.687
1.27	1.083
1.451	1.156
3.005	1.809
2.683	1.372
3.576	1.254
2.436	1.079
3.332	1.427
1.409	1.123
1.862	1.187
1.335	1.706
1.404	1.317
3.013	1.322
4.183	1.134
3.969	1.153
1.705	1.212
1.323	1.435
1.305	1.254
1.282	1.636
1.486	1.114
1.243	1.146
1.236	1.266
1.252	1.071
1.45	1.186
1.344	1.131
1.496	1.154
1.292	1.3
1.41	1.087
1.217	1.15
1.756	1.16
2.478	1.202
1.16	1.096
1.647	1.121
2.503	1.113
1.153	1.555
1.14	1.488
1.293	1.522
1.124	1.252
1.206	1.089
1.261	1.191
1.252	2.068
3.488	1.16
1.246	1.145
3.851	1.091
2.531	1.245
3.934	1.123
1.429	1.145
2.549	1.297
1.247	1.568
1.247	2.066
1.237	1.46
1.408	1.235
3.691	1.295
1.221	1.154
1.243	2.342
4.605	2.302
3.983	1.326
1.735	2.747
2.308	2.015
3.789	1.995
1.211	1.13
1.241	1.386
3.076	2.018
1.22	1.26
1.406	1.159
2.47	2.667
1.944	2.852
1.249	1.238
1.721	1.179
1.765	1.803
3.271	1.088
1.906	1.31
2.905	1.703
3.887	1.163
3.448	1.168
4.132	1.654
3.073	1.233
2.103	1.273
1.236	1.831
1.116	1.302
1.081	1.133
1.186	1.163
1.192	1.513
1.522	1.106
1.164	1.198
2.026	1.396
1.893	1.107
1.274	1.583
1.107	1.496
1.228	1.145
1.074	1.251
1.67	1.538
1.366	1.481
1.951	1.11
1.778	1.083
1.89	1.547
1.257	1.361
1.144	1.81
1.261	1.433
1.109	1.513
1.734	1.493
1.776	1.351
1.245	1.677
1.559	1.472
1.917	1.348
1.111	1.613
1.632	1.715
1.205	1.398
1.899	1.405
1.221	1.46
1.743	2.128
1.095	1.222
1.63	1.708
1.093	1.234
1.245	1.314
1.734	1.276
1.115	1.511
1.303	1.806
1.729	1.259
1.352	1.248
1.232	2.149
1.902	1.316
1.222	1.972
1.08	1.556
1.202	1.12
1.137	1.093
1.089	1.4
1.876	1.153
1.1	2.113
1.339	1.973
1.944	1.16
1.655	2.54
1.383	1.889
1.254	1.114
1.712	1.169
1.109	1.139
1.312	1.357
1.906	1.512
1.206	1.117
1.929	1.124
1.394	1.184
1.134	1.474
1.08	1.125
1.959	1.143
1.083	1.131
1.308	1.121
1.895	1.13
1.088	1.273
1.188	1.469
1.41	1.151
1.228	1.392
1.085	1.817
1.81	1.12
1.173	1.559
1.102	1.316
1.662	1.193
1.915	1.226
1.096	1.16
1.421	2.211
1.352	1.99
1.074	1.196
1.559	1.255
1.084	1.385
1.191	1.263
1.104	1.43
1.399	1.181
1.103	1.122
1.09	1.559
1.075	1.165
1.085	2.079
1.128	1.952
3.322	1.135
3.393	1.847
1.13	1.803
1.613	1.401
1.21	1.184
1.298	1.111
1.292	1.098
1.08	1.532
1.275	1.169
1.081	1.17
1.423	1.272
1.079	1.077
1.073	1.145
1.282	1.541
1.721	1.205
1.073	1.238
1.147	1.137
1.211	1.483
1.133	1.556
1.145	1.508
1.783	1.569
1.072	1.133
1.081	1.145
1.081	1.597
1.383	1.516
1.771	1.553
1.07	1.938
1.064	1.649
1.121	1.921
1.293	1.946
1.183	1.673
1.101	1.695
1.081	1.842
1.669	1.372
1.093	1.197
1.164	1.799
1.068	1.161
1.073	1.885
1.065	1.723
1.179	1.161
1.138	1.177
1.379	1.162
1.46	1.307
1.107	1.106
1.938	1.565
1.136	1.728
1.782	1.089
1.082	1.561
1.764	1.228
1.145	1.865
1.173	1.654
1.846	1.114
1.084	1.15
1.077	1.457
1.239	1.141
1.085	1.114
1.198	1.228
1.221	1.253
1.076	1.386
1.078	2.169
1.166	1.314
1.507	1.456
1.083	1.474
1.089	1.748
1.486	1.729
1.954	1.638
2.052	1.205
1.143	1.195
1.679	1.114
1.083	1.351
1.165	1.095
1.538	1.727
1.087	1.117
1.09	1.1
1.085	1.671
1.13	1.387
1.343	1.374
1.251	1.598
1.098	1.372
1.337	1.088
1.111	1.203
1.136	1.448
1.928	1.426
1.281	2.369
1.671	1.878
1.901	1.631
1.085	2.153
1.084	2.094
1.434	1.29
1.15	1.239
1.392	1.18
1.816	2.936
1.684	1.425
2.045	1.429
1.077	1.205
1.847	1.276
1.389	2.008
1.128	1.506
1.22	1.611
1.149	1.216
1.253	1.726
1.07	1.427
1.108	1.561
1.605	1.255
1.088	1.782
1.144	1.167
1.636	1.916
2.03	1.59
1.067	1.976
1.08	2.63
1.076	2.095
1.482	1.179
1.084	2.699
1.067	1.651
1.178	1.231
1.206	2.852
1.886	1.314
1.066	1.234
1.871	2.135
1.108	2.836
1.146	1.251
1.208	1.698
1.082	1.108
1.094	1.129
1.361	1.397
1.166	1.273
1.654	1.105
1.117	1.123
1.323	1.274
1.076	1.142
1.183	1.868
1.086	2.14
1.689	1.123
1.135	1.242
1.234	1.223
1.496	1.17
1.573	1.497
1.969	1.862
1.912	1.627
1.073	1.676
1.425	1.293
2.515	1.656
1.259	1.198
2.562	1.099
1.209	1.179
1.964	1.414
1.476	1.325
1.117	1.217
1.086	1.253
1.099	1.376
1.785	1.672
1.064	1.105
1.085	1.135
2.055	1.133
2.233	1.486
1.38	1.161
1.087	1.54
1.139	1.191
2.148	1.25
2.033	1.117
1.251	1.274
1.16	1.097
1.081	1.559
1.133	1.431
1.205	1.5
1.087	1.114
1.189	1.4
1.423	1.145
1.345	1.123
1.078	2.06
1.066	1.184
1.104	1.24
1.113	1.264
1.077	1.123
1.32	1.181
1.066	1.642
1.104	1.834
1.083	1.131
1.415	1.235
1.063	1.81
1.112	1.122
1.056	1.108
1.199	1.235
1.107	1.797
1.062	1.941
1.086	1.395
1.152	1.164
1.101	1.123
1.074	1.147
1.172	1.254
1.059	1.6
1.333	1.683
1.071	1.259
2.007	1.116
1.089	1.714
1.143	1.666
1.061	1.145
1.189	1.103
1.166	1.259
1.14	1.276
1.387	1.27
1.728	1.584
1.121	1.771
1.658	1.721
1.092	1.604
1.081	1.958
1.561	1.779
1.064	1.091
1.1	1.134
1.075	1.105
1.089	1.114
1.113	1.106
2.16	1.096
1.29	1.322
1.126	1.411
1.365	1.13
1.094	1.109
1.186	1.128
1.18	1.318
2.228	1.093
1.114	1.23
1.098	1.217
1.712	1.159
1.104	1.103
1.141	1.176
1.337	1.744
2.312	1.307
1.084	1.255
1.589	1.087
1.253	1.133
1.393	1.186
1.205	1.179
1.17	1.692
1.105	1.176
1.134	2.021
1.677	2.071
1.113	1.15
1.29	1.648
1.109	1.232
1.11	1.375
1.136	1.176
1.105	1.392
1.07	1.221
1.096	1.198
1.722	2.114
1.997	1.462
1.089	1.162
1.094	1.111
2.013	1.187
1.229	1.388
1.15	1.217
1.071	1.63
1.097	1.724
1.128	1.179
1.938	1.253
1.062	1.891
1.914	1.165
1.241	1.157
1.071	1.281
1.153	1.948
1.33	1.306
1.119	1.277
1.731	1.168
2.338	1.273
1.605	1.246
1.221	1.186
1.414	1.784
1.087	1.322
1.085	2.371
1.156	2.041
1.102	1.449
1.095	1.203
1.94	1.165
1.738	2.045
1.323	1.154
2.014	1.201
1.107	1.202
1.116	1.212
1.086	1.141
1.078	1.219
1.289	1.253
1.131	1.617
1.082	1.223
1.872	1.374
1.065	1.196
1.321	1.176
1.612	1.306
1.096	1.604
1.088	1.116
1.073	1.088
1.079	1.322
1.102	1.086
2.224	1.541
1.289	1.163
1.101	1.47
1.076	1.3
1.419	1.564
1.417	1.109
1.099	1.102
1.329	1.305
1.983	1.354
1.313	1.314
1.096	1.733
1.105	1.699
1.378	1.636
1.09	1.266
1.081	1.112
1.087	1.166
1.116	1.159
1.346	1.248
1.272	1.42
1.749	1.192
1.103	1.273
1.682	1.228
1.104	1.366
1.832	1.202
1.332	1.466
1.871	1.296
1.117	1.205
1.079	1.285
1.109	1.148
1.07	1.138
1.072	1.104
1.064	1.093
1.356	1.322
1.057	1.065
1.077	1.33
1.334	2.173
1.76	1.624
1.562	2.328
1.891	1.173
1.638	1.204
1.107	1.732
1.058	1.72
1.114	1.256
1.067	1.132
1.522	1.959
1.183	1.262
1.122	2.269
1.117	1.169
1.186	1.265
1.063	1.708
1.06	1.228
1.329	1.237
1.314	1.575
1.86	1.365
1.124	1.35
1.378	1.243
1.461	1.407
1.911	1.225
1.147	1.169
1.336	1.647
1.994	1.336
1.064	1.161
1.893	1.736
1.207	1.803
1.111	1.139
1.067	1.354
2.224	1.806
1.25	1.114
1.188	1.557
1.093	1.871
2.123	1.125
2.33	1.336
1.588	2.037
1.252	1.313
1.712	1.177
1.11	1.285
1.585	1.188
2.153	1.304
2.004	1.201
1.335	1.736
1.235	1.637
1.752	1.639
1.155	1.266
1.179	1.848
1.926	1.185
1.101	1.428
1.308	1.103
1.732	1.135
1.909	1.318
1.407	1.431
1.719	1.135
1.654	1.701
1.72	1.267
1.094	1.492
1.198	1.459
1.202	1.739
1.179	1.441
1.801	1.475
1.578	1.308
1.927	1.127
1.925	1.128
1.233	1.711
1.724	1.347
1.6	1.192
1.144	1.208
1.069	1.705
1.128	1.496
1.718	1.436
1.41	1.137
1.262	1.118
1.197	1.899
1.228	1.289
1.152	1.233
1.267	1.295
1.114	1.095
1.832	1.238
1.44	1.816
1.278	1.409
1.842	1.183
1.154	1.128
1.072	1.238
1.564	1.625
1.12	1.146
1.24	1.317
1.324	1.128
1.657	1.298
1.207	1.157
1.582	1.95
1.564	1.098
1.717	1.081
1.197	1.266
1.599	1.121
1.744	1.389
1.455	1.104
1.86	1.182
1.809	1.117
1.093	1.837
1.179	1.787
1.277	1.499
1.241	1.226
1.09	1.118
2.086	1.147
1.448	1.931
1.372	1.618
1.129	1.273
1.421	1.123
1.612	1.128
2.14	1.218
1.696	1.08
1.257	1.652
1.461	1.671
1.526	1.172
1.253	1.142
1.556	1.162
1.179	1.457
1.603	1.132
1.115	1.165
1.162	1.11
1.415	1.43
1.185	1.175
1.127	1.094
1.794	1.439
1.403	1.145
1.355	1.851
1.102	1.477
1.158	1.278
1.203	1.191
1.768	1.128
1.63	1.466
1.507	1.301
1.077	1.277
1.255	1.157
2.124	1.273
2.19	2.078
1.398	1.141
1.381	1.419
2.072	1.164
1.171	1.363
2.164	1.146
1.408	1.686
2.346	1.092
2.032	1.287
1.134	1.546
2.143	1.401
1.098	1.364
1.274	1.393
2.339	1.33
1.614	1.293
1.241	1.346
2.346	1.241
1.305	1.151
1.476	1.08
2.613	1.101
1.861	1.164
1.211	1.211
2.282	1.351
2.2	1.088
2.293	1.129
1.457	1.232
1.922	1.566
1.143	1.081
1.091	2.162
1.112	1.892
2.101	1.396
1.746	1.355
1.438	1.084
1.371	1.465
1.136	1.194
1.59	1.154
1.875	1.379
1.98	1.13
1.25	1.098
1.127	1.14
1.367	1.164
1.891	1.695
1.47	1.338
1.421	1.437
1.728	1.255
1.273	1.125
1.257	1.108
1.964	1.115
1.55	1.112
1.457	1.121
1.342	1.127
1.093	1.141
1.561	1.114
2.034	1.116
1.268	1.133
1.382	1.163
1.291	1.121
1.285	1.125
1.309	1.124
1.94	1.135
1.346	1.118
1.825	1.122
1.177	1.141
1.099	1.174
1.307	1.109
2.865	1.115
1.229	1.104
1.326	1.107
1.104	1.107
1.31	1.109
1.237	1.1
1.388	1.388
1.36	1.392
1.263	1.255
1.195	1.483
1.926	1.094
1.289	1.203
1.385	1.134
1.138	1.774
1.475	1.44
1.959	1.865
2.404	1.1
2.343	1.942
1.25	1.891
1.227	1.888
1.738	1.115
1.764	1.104
2.069	2.196
2.353	1.374
1.47	1.198
1.504	1.417
1.677	1.863
2.426	1.754
2.545	1.253
2.52	1.36
2.624	2.135
1.303	1.566
1.163	1.971
1.088	1.93
1.876	1.233
1.28	1.109
2.238	1.628
1.676	1.948
2.622	2.082
1.47	1.724
1.896	1.453
1.216	1.191
2.185	1.233
1.985	1.347
1.232	1.219
1.302	1.556
1.148	1.919
1.08	1.822
1.476	1.242
1.12	1.106
1.145	1.147
1.172	1.513
1.099	1.075
1.099	1.867
2.148	1.168
2.273	1.391
2.192	1.172
1.449	1.179
2.164	1.107
1.124	1.25
1.736	1.185
2.155	1.177
1.207	1.321
1.211	1.283
2.182	1.111
1.14	1.116
1.264	1.093
1.12	1.132
1.305	1.62
2.241	1.611
1.535	1.734
1.202	1.321
1.542	1.075
1.532	1.484
2.474	1.533
1.161	1.16
1.085	1.121
1.245	1.146
1.227	1.088
1.3	1.627
1.189	1.276
1.237	1.128
1.433	1.66
1.322	1.1
1.088	1.215
1.262	1.331
1.292	1.296
2.268	1.326
2.227	1.131
1.154	1.086
1.056	1.126
2.07	1.149
2.057	1.286
1.484	1.47
1.261	1.13
1.097	2.012
1.28	1.893
1.149	1.099
1.143	1.363
1.153	1.116
1.146	1.234
1.175	1.668
1.106	2.235
1.364	2.096
1.847	1.083
2.348	1.107
2.263	1.112
2.054	1.276
2.043	1.313
1.092	1.267
2.105	1.397
1.119	2.189
1.079	1.392
1.622	2.022
1.86	1.216
1.582	1.919
1.169	1.324
1.207	2.061
1.086	1.133
1.94	1.267
1.388	1.092
1.259	1.148
2.101	1.668
1.425	1.512
2.128	1.246
1.307	1.747
2.06	1.967
1.892	1.343
1.764	1.835
1.955	1.683
1.083	1.085
1.46	1.719
1.868	1.151
2.373	2.101
1.23	1.118
1.212	2.259
1.251	1.079
1.815	1.07
2.232	1.124
1.106	1.589
1.084	1.197
1.088	1.591
1.251	1.312
1.133	1.112
1.082	1.833
1.212	1.963
1.985	1.263
1.805	1.723
1.224	1.144
1.626	1.425
2.048	1.149
2.05	1.33
1.167	1.299
1.144	1.352
1.093	1.231
2.1	2.39
1.783	1.327
1.093	1.123
2.189	2.345
1.966	1.171
2.148	1.086
1.387	1.088
1.48	1.546
1.059	2.293
1.159	1.279
1.475	1.05
1.138	1.736
1.187	1.103
1.179	1.098
1.48	1.728
1.138	1.87
1.103	2.096
1.349	1.256
1.349	1.175
1.412	1.92
1.13	1.297
1.228	1.176
1.182	1.15
1.695	1.134
1.628	1.764
2.04	1.15
1.987
1.094
2.127
2.029
1.76
1.395
1.362
1.895
1.189
1.123
1.406
1.847
1.315
2.02
1.164
1.49
1.388
1.107
1.156
1.149
2.117
1.671
1.891
1.146
1.544
2.038
1.387
1.38
1.531
1.216
1.055
1.9
1.057
1.57
1.114
1.28
1.108
1.806
1.067
2.4
1.899
1.803
1.097
1.047
1.36
1.072
2.22
2.205
2.143
2.079
1.085
1.232
1.127
1.722
1.783
1.077
1.675
1.105
1.167
1.224
1.104
1.3
1.76
1.095
2.181
2.268
1.089
2.17
2.194
1.302
1.09
2.057
1.223
2.061
2.116
2.302
2.19
1.583
1.935
1.369
1.303
2.023
1.291
2.163
2.467
1.361
1.749
2.32
1.696
2.278
1.08
1.14
1.465
1.694
1.092
2.335
1.675
1.132
2.031
2.357
1.884
1.378
1.097
2.151
1.309
1.272
1.946
1.083
1.634
1.12
1.145
2.015
1.179
1.056
1.172
1.099
2.324
2.207
1.074
1.136
1.056
1.173
2.267
1.689
1.782
1.056
1.601
2.285
2.227
1.191
1.957
1.458
2.065
1.769
1.294
1.098
2.277
1.869
1.285
1.152
1.587
1.264
2.328
1.083
2.172
2.573
1.898
2.008
1.857
1.284
2.122
1.251
2.175
1.528
2.358
1.283
2.2
1.271
1.546
1.73
1.591
2.106
2.166
2.22
1.109
1.732
1.122
2.236
2.321
1.929
2.131
1.341
1.238
1.172
2.251
2.45
1.992
1.066
1.112
1.649
1.078
1.448
2.354
1.136
1.741
1.115
1.07
1.217
1.115
1.531
1.776
1.92
1.234
2.204
1.08
2.189
1.949
2.262
1.055
1.809
1.411
2.218
1.35
1.739
1.911
2.234
1.424
1.426
1.534
1.23
1.253
1.392
1.083
2.01
2.944
2.618
1.769
2.089
1.099
2.325
1.758
1.43
1.965
2.044
1.102
2.229
2.147
1.879
1.097
2.289
1.113
2.323
2.369
2.323
1.215
1.956
2.285
2.374
1.454
1.733
2.235
1.072
2.097
1.212
2.158
2.368
1.619
1.497
1.069
[truncated: 13,862 more rows]

## Sheet: Figure 7
Sub-District	N	Prevalence by FECT		Prevalence by urine ELISA		Prev ratio Antigen: FECT	Mean of EPG
		No. of positive	%	No. of positive	%
Ban Kaeng	964	60	6.22407	602	62.4481	10.0333	0.6535
Ban Ton	902	69	7.64967	454	50.3326	6.57971	2.608
Din Dam	877	169	19.2702	416	47.4344	2.46154	7.1
Khanun	179	7	3.91061	139	77.6536	19.8571	0.2849
Khok Sa-at	696	116	16.6667	324	46.5517	2.7931	2.441
Kut Du	696	17	2.44253	380	54.5977	22.3529	0.1523
Kut Salao	310	55	17.7419	179	57.7419	3.25455	9.81
Long Khot	670	10	1.49254	425	63.4328	42.5	0.07164
Na Ho	855	23	2.69006	373	43.6257	16.2174	1.933
Na Tan	789	228	28.8973	417	52.8517	1.82895	16.02
Nam Kam	785	191	24.3312	358	45.6051	1.87435	6.88
Non Phayom	875	64	7.31429	195	22.2857	3.04688	2.607
Nong Bua	675	298	44.1481	346	51.2593	1.16107	62.21
Nong Takian Bon	161	6	3.72671	115	71.4286	19.1667	1.217
Nong Waeng	781	51	6.53009	453	58.0026	8.88235	1.124
Oi	839	44	5.24434	318	37.9023	7.22727	0.2682
Phon Phaeng	921	32	3.47448	335	36.3735	10.4688	1.178
Phra Sao	879	123	13.9932	451	51.3083	3.66667	6.884
Sakae	876	193	22.032	474	54.1096	2.45596	7.925
Sema Yai	873	116	13.2875	402	46.0481	3.46552	8.679
Si Samran	762	45	5.90551	356	46.7192	7.91111	1.748
Si Somdet	884	51	5.76923	549	62.1041	10.7647	1.972
Suan Kluai	129	14	10.8527	102	79.0698	7.28571	2.225
That	880	91	10.3409	624	70.9091	6.85714	2.325
Yang Noi	804	129	16.0448	402	50	3.11628	4.945

## Sheet: Fig S1
Ag conc	Freq		EPG	Freq
<10	2		0	15860
<15	7549		1-20	1328
<20	2939		21-100	616
<25	1279		101-500	201
<30	912		>500	27
<40	1116
<50	737
<100	1932
<200	972
<300	268
<400	103
<500	45
<600	30
<700	26
<800	17
<900	8
<1000	12
<2000	43
<4000	31
≥4000	41

## Sheet: Fig S2
Site/Province	Code	No. Examined	ELISA		FECT
			No. positive	%	No. positive	%
Sa Kaeo	SKW	161	115	71.4	6	3.7
Nakhon Ratchasima	NMA	873	402	46	116	13.3
Buri Ram	BRM	876	474	54.1	193	22
Surin	SRN	880	624	70.9	91	10.3
Si Sa Ket	SSK	618	420	67.96	86	13.92
Ubon Ratchathani	UBN	921	335	36.4	32	3.5
Yasothon	YST	879	451	51.3	123	13.99
Chaiyaphum	CPM	964	602	62.4	60	6.2
Nong Bua Lam Phu	NBP	696	380	54.6	17	2.4
Khon Kaen	KKN	875	195	22.28	64	7.31
Loei	LEI	855	373	43.6	23	2.7
Bueng Kan	BKN	762	356	46.7	45	5.9
Nong Khai	NKI	902	454	50.3	69	7.6
Maha Sarakham	MKM	804	402	50	129	16
Roi Et (Changhan)	RET-DD	877	416	47.43	169	19.27
Kalasin (Na Mon)	KSN-NB	675	346	51.3	298	44.1
Kalasin (Khong Chai)	KSN-KS	696	324	46.55	116	16.67
Sakon Nakhon	SNK	789	417	52.9	228	28.9
Nakhon Phanom	NPM	785	358	45.6	191	24.3
Chiang Mai	CMI	670	425	63.4	10	1.5
Phayao	PYO	839	318	37.9	44	5.2
Roi Et (Si Somdet)	RET-SS	884	549	62.1	51	5.8
Udon Thani	UDN	781	453	58	51	6.5
